# Supplementary material for: N,N′-(2-Hy­droxy­propane-1,3-di­yl)bis­(2-hy­droxy­benzamide) monohydrate
Source: Acta Crystallogr Sect E Struct Rep Online. 2013 Sep 28;69(Pt 10):o1591. doi: 10.1107/S1600536813026184 (PMC3790446; doi:10.1107/S1600536813026184)
Supplement: Supplementary file 1 [file e-69-o1591-sup1.cif]

##############################################################################
#                                                                            #
# This CIF contains the data in a paper accepted for publication in          #
# Acta Crystallographica Section E. It conforms to the requirements of       #
# Notes for Authors for Acta Crystallographica Section E, and has been       #
# peer reviewed under the auspices of the IUCr Commission on Journals.       #
#                                                                            #
# Full details of the Crystallographic Information File format               #
# are given in the paper "The Crystallographic Information File (CIF):       #
# a New Standard Archive File for Crystallography" by S. R. Hall, F. H.      #
# Allen and I. D. Brown [Acta Cryst. (1991), A47, 655-685].                  #
#                                                                            #
# The current version of the core CIF dictionary is obtainable from          #
# ftp://ftp.iucr.org/pub/cif_core.dic.                                       #
#                                                                            #
# Software is freely available for graphical display of the structure(s)     #
# in this CIF. For information consult the CIF software page                 #
# http://www.iucr.org/resources/cif/software.                                #
#                                                                            #
# This file may be used for bona fide research purposes within the           #
# scientific community so long as proper attribution is given to the journal # 
# article from which it was obtained.                                        #
#                                                                            #
##############################################################################
data_I
_database_code_depnum_ccdc_archive 'CCDC 962600'
_audit_creation_method     'WinGX routine CIF_UPDATE'
_audit_conform_dict_name     cif_core.dic
_audit_conform_dict_version     2.3
_journal_date_recd_electronic     2013-09-17
_journal_date_accepted     2013-09-22
_journal_name_full     'Acta Crystallographica, Section E'
_journal_year     2013
_journal_volume     69
_journal_issue     10
_journal_page_first     o1591
_journal_page_last     o1591
_journal_paper_category     QO
_journal_paper_doi     10.1107/S1600536813026184
_journal_coeditor_code     HB7142
_publ_contact_author_name     'Sofiane, Bouacida '
_publ_contact_author_address
;
Unit\'e de recherche de CHimie de l'Environnement
et Mol\'eculaire Structurale,
CHEMS, Universit\'e Mentouri-Constantine
25000 Algeria
;
_publ_contact_author_email     bouacida_sofiane@yahoo.fr
_publ_contact_author_fax     '00 (213) 31 81 88 16'
_publ_contact_author_phone     '00 (213) 74 45 27 14'
_publ_section_title
;
<i>N</i>,<i>N</i>'-(2-Hydroxypropane-1,3-diyl)bis(2-hydroxybenzamide)
monohydrate
;
loop_
    _publ_author_name
    _publ_author_address
    'Yebedri, Sihem'
;
Laboratoire de Chimie Inorganiue et d'Environment,
Universit\'e def Tlemcen, BP 119, Tlemcen,
13 000, Algeria
;
    'Louhibi, Samira'
;
Laboratoire de Chimie Inorganiue et d'Environment,
Universit\'e def Tlemcen, BP 119, Tlemcen,
13 000, Algeria
;
    'Bouacida, Sofiane'
;
Unit\'e de Recherche de Chimie de l'Environnement et Mol\'eculaire Structurale,
CHEMS, Universit\'e Mentouri-Constantine
25000 Algeria
;
    'Ourari, Ali'
;
Laboratoire d'Electrochimie, d'Ing\'enierie Mol\'eculaire et de Catalyse Redox
 (LEIMCR),
Facult\'e des Sciences de l'Ing\'enieur
Universit\'e Farhat Abbas, S\'etif
19000 Algeria
;
    'Thierry, Roisnel'
;
Centre de Difractom\'etrie X
UMR 6226 CNRS Unit\'e Sciences Chimiques de Rennes
Universit\'e de Rennes I
263 Avenue du G\'en\'eral Leclerc
35042 Rennes
France
;
_chemical_name_systematic
;
<i>N</i>,<i>N</i>'-(2-Hydroxypropane-1,3-diyl)bis(2-hydroxybenzamide)
monohydrate
;
_chemical_formula_moiety     'C17 H18 N2 O5, H2 O'
_chemical_formula_sum     'C17 H20 N2 O6'
_chemical_formula_iupac     'C17 H18 N2 O5, H2 O'
_chemical_formula_weight     348.35
_symmetry_cell_setting     orthorhombic
_symmetry_space_group_name_H-M     'P n m a'
_symmetry_space_group_name_Hall     '-P 2ac 2n'
loop_
    _symmetry_equiv_pos_site_id
    _symmetry_equiv_pos_as_xyz
    1 x,y,z
    2 1/2-x,-y,1/2+z
    3 1/2+x,1/2-y,1/2-z
    4 -x,1/2+y,-z
    5 -x,-y,-z
    6 1/2+x,y,1/2-z
    7 1/2-x,1/2+y,1/2+z
    8 x,1/2-y,z
_cell_length_a     12.8969(10)
_cell_length_b     28.001(2)
_cell_length_c     4.5330(4)
_cell_angle_alpha     90.00
_cell_angle_beta     90.00
_cell_angle_gamma     90.00
_cell_volume     1637.0(2)
_cell_formula_units_Z     4
_cell_measurement_reflns_used     951
_cell_measurement_theta_min     3.16
_cell_measurement_theta_max     21.6
_cell_measurement_temperature     150(2)
_exptl_crystal_description     prism
_exptl_crystal_colour     Yellow
_exptl_crystal_size_max     0.38
_exptl_crystal_size_mid     0.12
_exptl_crystal_size_min     0.04
_exptl_crystal_density_diffrn     1.413
_exptl_crystal_density_method     'not measured'
_exptl_crystal_F_000     736
_exptl_absorpt_coefficient_mu     0.108
_exptl_absorpt_correction_type     multi-scan
_exptl_absorpt_process_details     '(SADABS; Bruker, 2011)'
_exptl_absorpt_correction_T_min     0.877
_exptl_absorpt_correction_T_max     0.996
_exptl_special_details
;
;
_diffrn_ambient_temperature     150(2)
_diffrn_radiation_type     MoK\a
_diffrn_radiation_wavelength     0.71073
_diffrn_radiation_monochromator     graphite
_diffrn_measurement_device_type     'Bruker APEXII'
_diffrn_measurement_method     'CCD rotation images, thin slices'
_diffrn_reflns_number     7880
_diffrn_reflns_av_R_equivalents     0.0621
_diffrn_reflns_av_sigmaI/netI     0.0612
_diffrn_reflns_theta_min     3.16
_diffrn_reflns_theta_max     27.42
_diffrn_reflns_theta_full     27.42
_diffrn_measured_fraction_theta_max     0.999
_diffrn_measured_fraction_theta_full     0.999
_diffrn_reflns_limit_h_min     -16
_diffrn_reflns_limit_h_max     15
_diffrn_reflns_limit_k_min     -33
_diffrn_reflns_limit_k_max     36
_diffrn_reflns_limit_l_min     -3
_diffrn_reflns_limit_l_max     5
_refine_special_details
;
Refinement of <i>F</i>^2^ against ALL reflections. The weighted <i>R</i>-factor
<i>wR</i> and goodness of fit <i>S</i> are based on <i>F</i>^2^, conventional
<i>R</i>-factors <i>R</i> are based on <i>F</i>, with <i>F</i> set to zero for
negative <i>F</i>^2^. The threshold expression of <i>F</i>^2^ >
\s(<i>F</i>^2^) is used only for calculating <i>R</i>-factors(gt) <i>etc</i>.
and is not relevant to the choice of reflections for refinement.
<i>R</i>-factors based on <i>F</i>^2^ are statistically about twice as large
as those based on <i>F</i>, and <i>R</i>-factors based on ALL data will be
even larger.
;
_reflns_number_total     1904
_reflns_number_gt     1195
_reflns_threshold_expression     I>2\s(I)
_refine_ls_structure_factor_coef     Fsqd
_refine_ls_matrix_type     full
_refine_ls_R_factor_all     0.0906
_refine_ls_R_factor_gt     0.0478
_refine_ls_wR_factor_gt     0.1058
_refine_ls_wR_factor_ref     0.1231
_refine_ls_goodness_of_fit_ref     1.038
_refine_ls_restrained_S_all     1.038
_refine_ls_number_reflns     1904
_refine_ls_number_parameters     124
_refine_ls_number_restraints     0
_refine_ls_hydrogen_treatment     mixed
_refine_ls_weighting_scheme     calc
_refine_ls_weighting_details
                 'calc w=1/[\s^2^(Fo^2^)+(0.0542P)^2^] where P=(Fo^2^+2Fc^2^)/3'
_atom_sites_solution_hydrogens     geom
_atom_sites_solution_primary     direct
_atom_sites_solution_secondary     difmap
_refine_ls_shift/su_max     0.000
_refine_ls_shift/su_mean     0.000
_refine_diff_density_max     0.206
_refine_diff_density_min     -0.225
_refine_ls_extinction_method     none
_refine_ls_extinction_coef     ?
loop_
    _atom_type_symbol
    _atom_type_description
    _atom_type_scat_dispersion_real
    _atom_type_scat_dispersion_imag
    _atom_type_scat_source
    C C 0.0033 0.0016 ' International Tables Vol C Tables 4.2.6.8 and 6.1.1.4'
    H H 0.0000 0.0000 ' International Tables Vol C Tables 4.2.6.8 and 6.1.1.4'
    N N 0.0061 0.0033 ' International Tables Vol C Tables 4.2.6.8 and 6.1.1.4'
    O O 0.0106 0.0060 ' International Tables Vol C Tables 4.2.6.8 and 6.1.1.4'
_computing_data_collection     'APEX2 (Bruker, 2011)'
_computing_cell_refinement     'SAINT (Bruker, 2011)'
_computing_data_reduction     'SAINT (Bruker, 2011)'
_computing_structure_solution     'SIR2002 (Burla <i>et al.</i>, 2005)'
_computing_structure_refinement     'SHELXL97 (Sheldrick, 2008)'
_computing_molecular_graphics
;
ORTEP-3 for Windows (Farrugia, 2012) and
DIAMOND (Brandenburg & Berndt, 2001)
;
_computing_publication_material
;
WinGX (Farrugia, 2012) and
CRYSCAL (T. Roisnel, local program)
;
loop_
    _atom_site_type_symbol
    _atom_site_label
    _atom_site_fract_x
    _atom_site_fract_y
    _atom_site_fract_z
    _atom_site_U_iso_or_equiv
    _atom_site_thermal_displace_type
    _atom_site_calc_flag
    _atom_site_refinement_flags
    _atom_site_occupancy
    _atom_site_disorder_assembly
    _atom_site_disorder_group
    O O1 0.39517(14) 0.25000 0.2499(4) 0.0247(6) Uani . . 1.000 . .
    O O6 0.12018(10) 0.17317(5) -0.0499(3) 0.0305(5) Uani . . 1.000 . .
    O O13 -0.01478(10) 0.12722(5) 0.2259(4) 0.0365(5) Uani . . 1.000 . .
    N N4 0.29166(11) 0.16318(5) 0.0274(3) 0.0222(5) Uani . . 1.000 . .
    C C2 0.3155(2) 0.25000 0.0315(6) 0.0220(8) Uani . . 1.000 . .
    C C3 0.31907(14) 0.20435(6) -0.1551(4) 0.0231(6) Uani . . 1.000 . .
    C C5 0.19276(14) 0.15119(6) 0.0789(4) 0.0221(6) Uani . . 1.000 . .
    C C7 0.16854(13) 0.11226(6) 0.2905(4) 0.0211(6) Uani . . 1.000 . .
    C C8 0.24447(14) 0.08491(6) 0.4318(4) 0.0246(6) Uani . . 1.000 . .
    C C9 0.21836(16) 0.04885(7) 0.6277(5) 0.0299(7) Uani . . 1.000 . .
    C C10 0.11462(16) 0.03987(7) 0.6864(5) 0.0324(7) Uani . . 1.000 . .
    C C11 0.03789(16) 0.06622(7) 0.5520(5) 0.0324(7) Uani . . 1.000 . .
    C C12 0.06373(14) 0.10227(7) 0.3538(5) 0.0266(6) Uani . . 1.000 . .
    O O1W 0.08072(15) 0.25000 0.5613(5) 0.0345(7) Uani . . 1.000 . .
    H H1 0.460(2) 0.25000 0.145(7) 0.0370 Uiso . . 1.000 . .
    H H2 0.24766 0.25000 0.13838 0.0264 Uiso . . 1.000 . .
    H H3A 0.26982 0.20707 -0.32177 0.0278 Uiso . . 1.000 . .
    H H3B 0.38959 0.20000 -0.23708 0.0278 Uiso . . 1.000 . .
    H H4 0.34148 0.14581 0.10545 0.0266 Uiso . . 1.000 . .
    H H8 0.31554 0.09118 0.39263 0.0295 Uiso . . 1.000 . .
    H H9 0.27095 0.03049 0.72084 0.0359 Uiso . . 1.000 . .
    H H10 0.09631 0.01526 0.82091 0.0389 Uiso . . 1.000 . .
    H H11 -0.03286 0.05978 0.59456 0.0389 Uiso . . 1.000 . .
    H H13 0.01003 0.14928 0.12199 0.0547 Uiso . . 1.000 . .
    H H1W 0.0926(17) 0.2238(8) 0.677(6) 0.0517 Uiso . . 1.000 . .
loop_
    _atom_site_aniso_label
    _atom_site_aniso_U_11
    _atom_site_aniso_U_22
    _atom_site_aniso_U_33
    _atom_site_aniso_U_12
    _atom_site_aniso_U_13
    _atom_site_aniso_U_23
    O1 0.0203(10) 0.0348(11) 0.0189(11) 0.0000 0.0017(9) 0.0000
    O6 0.0194(7) 0.0361(8) 0.0359(9) 0.0012(6) -0.0039(7) 0.0057(7)
    O13 0.0166(7) 0.0423(9) 0.0506(11) -0.0004(6) 0.0023(7) 0.0076(8)
    N4 0.0185(8) 0.0223(8) 0.0258(10) 0.0002(6) 0.0017(7) 0.0005(7)
    C2 0.0183(13) 0.0282(14) 0.0196(15) 0.0000 0.0013(12) 0.0000
    C3 0.0206(10) 0.0277(10) 0.0211(10) -0.0012(8) 0.0026(9) 0.0016(9)
    C5 0.0208(9) 0.0252(10) 0.0202(10) -0.0002(8) 0.0012(9) -0.0063(9)
    C7 0.0196(9) 0.0225(9) 0.0211(11) -0.0024(7) 0.0020(9) -0.0043(8)
    C8 0.0205(10) 0.0272(10) 0.0262(11) -0.0032(7) 0.0014(9) -0.0036(9)
    C9 0.0323(11) 0.0277(11) 0.0298(12) -0.0008(9) -0.0029(10) -0.0020(9)
    C10 0.0375(12) 0.0319(12) 0.0279(13) -0.0092(9) 0.0060(10) 0.0005(10)
    C11 0.0263(11) 0.0357(12) 0.0353(13) -0.0105(9) 0.0079(10) -0.0018(10)
    C12 0.0218(10) 0.0290(11) 0.0291(12) -0.0010(8) 0.0009(10) -0.0072(9)
    O1W 0.0306(11) 0.0388(12) 0.0340(14) 0.0000 -0.0103(10) 0.0000
_geom_special_details
;
Bond distances, angles <i>etc</i>. have been calculated using the rounded
fractional coordinates. All su's are estimated from the variances of the
(full) variance-covariance matrix. The cell e.s.d.'s are taken into account in
the estimation of distances, angles and torsion angles
;
loop_
    _geom_bond_atom_site_label_1
    _geom_bond_atom_site_label_2
    _geom_bond_site_symmetry_1
    _geom_bond_site_symmetry_2
    _geom_bond_distance
    _geom_bond_publ_flag
    O1 C2 . . 1.427(3) no
    O6 C5 . . 1.263(2) no
    O13 C12 . . 1.360(2) no
    O1 H1 . . 0.96(3) no
    O13 H13 . . 0.8400 no
    O1W H1W . 8_555 0.92(2) no
    O1W H1W . . 0.92(2) no
    N4 C5 . . 1.340(2) no
    N4 C3 . . 1.462(2) no
    N4 H4 . . 0.8800 no
    C2 C3 . . 1.534(2) no
    C2 C3 . 8_555 1.534(2) no
    C5 C7 . . 1.485(2) no
    C7 C8 . . 1.399(2) no
    C7 C12 . . 1.410(2) no
    C8 C9 . . 1.386(3) no
    C9 C10 . . 1.387(3) no
    C10 C11 . . 1.377(3) no
    C11 C12 . . 1.392(3) no
    C2 H2 . . 1.0000 no
    C3 H3B . . 0.9900 no
    C3 H3A . . 0.9900 no
    C8 H8 . . 0.9500 no
    C9 H9 . . 0.9500 no
    C10 H10 . . 0.9500 no
    C11 H11 . . 0.9500 no
loop_
    _geom_angle_atom_site_label_1
    _geom_angle_atom_site_label_2
    _geom_angle_atom_site_label_3
    _geom_angle_site_symmetry_1
    _geom_angle_site_symmetry_2
    _geom_angle_site_symmetry_3
    _geom_angle
    _geom_angle_publ_flag
    C2 O1 H1 . . . 106.4(18) no
    C12 O13 H13 . . . 109.00 no
    H1W O1W H1W . . 8_555 107(2) no
    C3 N4 C5 . . . 121.76(14) no
    C3 N4 H4 . . . 119.00 no
    C5 N4 H4 . . . 119.00 no
    O1 C2 C3 . . 8_555 111.17(13) no
    O1 C2 C3 . . . 111.17(13) no
    C3 C2 C3 . . 8_555 112.93(19) no
    N4 C3 C2 . . . 109.75(15) no
    O6 C5 N4 . . . 120.19(16) no
    N4 C5 C7 . . . 119.79(15) no
    O6 C5 C7 . . . 120.01(16) no
    C5 C7 C12 . . . 118.60(16) no
    C8 C7 C12 . . . 118.00(16) no
    C5 C7 C8 . . . 123.40(15) no
    C7 C8 C9 . . . 121.48(17) no
    C8 C9 C10 . . . 119.29(19) no
    C9 C10 C11 . . . 120.75(19) no
    C10 C11 C12 . . . 120.15(19) no
    C7 C12 C11 . . . 120.32(18) no
    O13 C12 C7 . . . 121.68(18) no
    O13 C12 C11 . . . 118.00(17) no
    O1 C2 H2 . . . 107.00 no
    C3 C2 H2 8_555 . . 107.00 no
    C3 C2 H2 . . . 107.00 no
    N4 C3 H3B . . . 110.00 no
    C2 C3 H3A . . . 110.00 no
    N4 C3 H3A . . . 110.00 no
    H3A C3 H3B . . . 108.00 no
    C2 C3 H3B . . . 110.00 no
    C7 C8 H8 . . . 119.00 no
    C9 C8 H8 . . . 119.00 no
    C10 C9 H9 . . . 120.00 no
    C8 C9 H9 . . . 120.00 no
    C9 C10 H10 . . . 120.00 no
    C11 C10 H10 . . . 120.00 no
    C10 C11 H11 . . . 120.00 no
    C12 C11 H11 . . . 120.00 no
loop_
    _geom_torsion_atom_site_label_1
    _geom_torsion_atom_site_label_2
    _geom_torsion_atom_site_label_3
    _geom_torsion_atom_site_label_4
    _geom_torsion_site_symmetry_1
    _geom_torsion_site_symmetry_2
    _geom_torsion_site_symmetry_3
    _geom_torsion_site_symmetry_4
    _geom_torsion
    _geom_torsion_publ_flag
    C3 N4 C5 O6 . . . . 5.8(3) no
    C3 N4 C5 C7 . . . . -173.61(15) no
    C5 N4 C3 C2 . . . . 83.3(2) no
    O1 C2 C3 N4 . . . . 67.2(2) no
    C3 C2 C3 N4 8_555 . . . -167.07(16) no
    O6 C5 C7 C8 . . . . 177.11(17) no
    O6 C5 C7 C12 . . . . -3.1(3) no
    N4 C5 C7 C8 . . . . -3.5(3) no
    N4 C5 C7 C12 . . . . 176.29(17) no
    C5 C7 C8 C9 . . . . -179.93(17) no
    C12 C7 C8 C9 . . . . 0.3(3) no
    C5 C7 C12 O13 . . . . 0.2(3) no
    C5 C7 C12 C11 . . . . -179.68(18) no
    C8 C7 C12 O13 . . . . 179.97(19) no
    C8 C7 C12 C11 . . . . 0.1(3) no
    C7 C8 C9 C10 . . . . -0.4(3) no
    C8 C9 C10 C11 . . . . 0.2(3) no
    C9 C10 C11 C12 . . . . 0.2(3) no
    C10 C11 C12 O13 . . . . 179.8(2) no
    C10 C11 C12 C7 . . . . -0.4(3) no
loop_
    _geom_hbond_atom_site_label_D
    _geom_hbond_atom_site_label_H
    _geom_hbond_atom_site_label_A
    _geom_hbond_site_symmetry_A
    _geom_hbond_distance_DH
    _geom_hbond_distance_HA
    _geom_hbond_distance_DA
    _geom_hbond_angle_DHA
    _geom_hbond_publ_flag
    O1 H1 O1W 3_555 0.96(3) 1.82(3) 2.778(3) 179(3) yes
    O1W H1W O6 1_556 0.92(2) 1.92(2) 2.827(2) 174(2) yes
    O13 H13 O6 . 0.84 1.75 2.500(2) 147 yes
    N4 H4 O13 6_555 0.88 2.07 2.915(2) 160 yes
_iucr_refine_instructions_details
;
TITL import in P b n m
CELL  0.71073  12.8969  28.0010   4.5330   90.000   90.000   90.000
ZERR     4.00   0.0010   0.0020   0.0004    0.000    0.000    0.000
LATT   1
SYMM  1/2 - X, - Y, 1/2 + Z
SYMM  1/2 + X, 1/2 - Y, 1/2 - Z
SYMM  - X, 1/2 + Y, - Z
SFAC  C    H    N    O
UNIT  68   80   8    24
MERG   2
FMAP   2
PLAN   20
ACTA
BOND   $H
CONF
LIST   4
WPDB  -2
L.S.   4
TEMP  -123.00
WGHT    0.054200
FVAR       0.54171
MOLE    1
O1    4    0.395167    0.250000    0.249854    10.50000    0.02025    0.03480 =
         0.01894    0.00000    0.00170    0.00000
AFIX   2
H1    2    0.459545    0.250000    0.145045    10.50000   -1.50000
AFIX   0
C2    1    0.315483    0.250000    0.031453    10.50000    0.01829    0.02819 =
         0.01955    0.00000    0.00131    0.00000
AFIX  13
H2    2    0.247661    0.250000    0.138376    10.50000   -1.20000
AFIX   0
C3    1    0.319068    0.204350   -0.155087    11.00000    0.02055    0.02770 =
         0.02114    0.00162    0.00259   -0.00123
AFIX  23
H3A   2    0.269821    0.207072   -0.321770    11.00000   -1.20000
H3B   2    0.389585    0.199998   -0.237081    11.00000   -1.20000
AFIX   0
N4    3    0.291664    0.163177    0.027385    11.00000    0.01846    0.02233 =
         0.02577    0.00045    0.00165    0.00020
AFIX  43
H4    2    0.341476    0.145811    0.105454    11.00000   -1.20000
AFIX   0
C5    1    0.192762    0.151193    0.078865    11.00000    0.02077    0.02518 =
         0.02015   -0.00632    0.00119   -0.00022
O6    4    0.120184    0.173171   -0.049910    11.00000    0.01941    0.03610 =
         0.03585    0.00568   -0.00385    0.00124
C7    1    0.168538    0.112258    0.290449    11.00000    0.01963    0.02247 =
         0.02105   -0.00425    0.00197   -0.00237
C8    1    0.244467    0.084907    0.431790    11.00000    0.02046    0.02718 =
         0.02619   -0.00355    0.00140   -0.00318
AFIX  43
H8    2    0.315538    0.091179    0.392633    11.00000   -1.20000
AFIX   0
C9    1    0.218356    0.048851    0.627738    11.00000    0.03230    0.02773 =
         0.02976   -0.00196   -0.00287   -0.00077
AFIX  43
H9    2    0.270947    0.030489    0.720837    11.00000   -1.20000
AFIX   0
C10   1    0.114619    0.039871    0.686412    11.00000    0.03749    0.03187 =
         0.02788    0.00050    0.00602   -0.00917
AFIX  43
H10   2    0.096313    0.015256    0.820910    11.00000   -1.20000
AFIX   0
C11   1    0.037892    0.066217    0.551986    11.00000    0.02634    0.03568 =
         0.03526   -0.00175    0.00788   -0.01051
AFIX  43
H11   2   -0.032864    0.059775    0.594564    11.00000   -1.20000
AFIX   0
C12   1    0.063729    0.102272    0.353837    11.00000    0.02179    0.02902 =
         0.02906   -0.00722    0.00087   -0.00096
O13   4   -0.014776    0.127220    0.225848    11.00000    0.01656    0.04229 =
         0.05060    0.00761    0.00231   -0.00036
AFIX 147
H13   2    0.010028    0.149283    0.121992    11.00000   -1.50000
AFIX   0
MOLE    2
O1W   4    0.580725    0.250000   -0.061336    10.50000    0.03063    0.03884 =
         0.03396    0.00000    0.01027    0.00000
AFIX   2
H1W   2    0.592642    0.276160   -0.176452    11.00000   -1.50000
HKLF 4
REM  import in P b n m
REM R1 =  0.0478 for   1195 Fo > 4sig(Fo)  and  0.0906 for all   1904 data
REM    124 parameters refined using      0 restraints
END
WGHT      0.0542      0.0000
REM Highest difference peak  0.206,  deepest hole -0.225,  1-sigma level  0.054
Q1    1   0.3216  0.1483  0.4627  11.00000  0.05    0.21
Q2    1   0.5443  0.2500 -0.2587  10.50000  0.05    0.20
Q3    1   0.1398  0.2500  0.0571  10.50000  0.05    0.18
Q4    1   0.0000  0.0000  1.0000  10.50000  0.05    0.18
Q5    1   0.1144  0.1721  0.1338  11.00000  0.05    0.17
Q6    1   0.3406  0.0761  0.0744  11.00000  0.05    0.17
Q7    1   0.1212  0.2101  0.1357  11.00000  0.05    0.17
Q8    1   0.2826  0.0933  0.4720  11.00000  0.05    0.16
Q9    1   0.3856  0.1104 -0.1889  11.00000  0.05    0.16
Q10   1   0.0615  0.0950  0.6066  11.00000  0.05    0.16
Q11   1   0.3453  0.2500  0.4668  10.50000  0.05    0.16
Q12   1   0.2975  0.2013 -0.3530  11.00000  0.05    0.16
Q13   1   0.1035 -0.0066  1.0037  11.00000  0.05    0.16
Q14   1   0.0786  0.0704  0.3466  11.00000  0.05    0.16
Q15   1  -0.0401  0.1938  0.2511  11.00000  0.05    0.16
Q16   1   0.0325  0.1343 -0.2191  11.00000  0.05    0.16
Q17   1   0.4175  0.1900 -0.5505  11.00000  0.05    0.16
Q18   1   0.1044  0.1304 -0.0897  11.00000  0.05    0.16
Q19   1   0.1191  0.1133  0.3321  11.00000  0.05    0.15
Q20   1   0.6238  0.2776 -0.4384  11.00000  0.05    0.15
;
