# Supplementary material for: N,N′-(2-Hy­droxy­propane-1,3-di­yl)bis­(2-hy­droxy­benzamide) monohydrate
Source: Acta Crystallogr Sect E Struct Rep Online. 2013 Sep 28;69(Pt 10):o1591. doi: 10.1107/S1600536813026184 (PMC3790446; doi:10.1107/S1600536813026184)
Supplement: Supplementary file 2 [file e-69-o1591-Isup2.hkl]

#
# h,k,l, Fc-squared, Fo-squared, sigma(Fo-squared) and status flag
#
data_I
_shelx_title ' import in P b n m'
_shelx_refln_list_code          4
_shelx_F_calc_maximum      184.64
_exptl_crystal_F_000       736.00
_reflns_d_resolution_high  0.7716
 
loop_
 _symmetry_equiv_pos_as_xyz
 'x, y, z'
 '-x+1/2, -y, z+1/2'
 'x+1/2, -y+1/2, -z+1/2'
 '-x, y+1/2, -z'
 '-x, -y, -z'
 'x-1/2, y, -z-1/2'
 '-x-1/2, y-1/2, z-1/2'
 'x, -y-1/2, z'
 
_cell_length_a    12.8969
_cell_length_b    28.0010
_cell_length_c     4.5330
_cell_angle_alpha  90.000
_cell_angle_beta   90.000
_cell_angle_gamma  90.000
 
_shelx_F_squared_multiplier     1.000
 
loop_
 _refln_index_h
 _refln_index_k
 _refln_index_l
 _refln_F_squared_calc
 _refln_F_squared_meas
 _refln_F_squared_sigma
 _refln_observed_status
   2   0   0     4478.10     4207.06    147.93 o
   4   0   0      236.47      217.17     14.74 o
   6   0   0        7.52        0.10      6.08 o
   8   0   0       13.51       55.65     17.52 o
  10   0   0     1770.69     1818.39     90.07 o
  12   0   0      105.76       95.38     29.14 o
  14   0   0      498.39      589.77     65.73 o
  16   0   0      329.66      290.24     52.48 o
   2   1   0     2532.06     2683.12     44.33 o
   4   1   0     4286.08     4301.34     79.88 o
   6   1   0     1635.87     1564.14     28.50 o
   8   1   0       56.43       37.85     10.67 o
  10   1   0       24.18       32.71     12.50 o
  12   1   0      638.90      738.32     47.79 o
  14   1   0      118.03      117.09     23.79 o
  16   1   0       73.07       86.38     30.02 o
   2   2   0      577.02      519.04     11.99 o
   4   2   0     5020.95     5180.43     85.66 o
   6   2   0      278.70      336.58     15.45 o
   8   2   0      490.00      472.12     17.40 o
  10   2   0     1469.01     1488.87     61.12 o
  12   2   0       31.55       -2.99     11.54 o
  14   2   0       35.62        8.27     15.50 o
  16   2   0      100.55       69.00     23.81 o
   2   3   0    19949.77    18920.30    288.08 o
   4   3   0     2193.72     2156.29     40.28 o
   6   3   0     1175.59     1335.98     30.88 o
   8   3   0       52.97       63.73      7.58 o
  10   3   0       83.14       78.69      9.28 o
  12   3   0        1.86       -1.65     11.63 o
  14   3   0      110.61       48.43     22.66 o
  16   3   0      823.57      900.00     90.92 o
   2   4   0       94.86      106.13      5.39 o
   4   4   0     7445.39     7423.25    105.08 o
   6   4   0     4829.74     4848.97    144.69 o
   8   4   0        4.16       -2.95      4.41 o
  10   4   0       92.13       83.00      9.76 o
  12   4   0        9.30       22.02     14.13 o
  14   4   0       93.86       83.13     21.15 o
  16   4   0       70.62      108.44     25.57 o
   2   5   0        1.44        0.46      2.95 o
   4   5   0     2089.42     1994.12     32.73 o
   6   5   0     4006.81     4092.40     85.00 o
   8   5   0      134.59      176.84     16.96 o
  10   5   0     1134.99     1131.67     61.99 o
  12   5   0      288.21      281.24     16.86 o
  14   5   0      408.52      479.06     42.12 o
  16   5   0      226.17      269.20     36.42 o
   0   6   0     3169.59     2860.28     47.38 o
   2   6   0     2878.40     2554.67     36.29 o
   4   6   0     1203.02     1256.20     23.07 o
   6   6   0     2486.18     2505.49     80.30 o
   8   6   0      303.19      339.56     17.27 o
  10   6   0     1474.06     1576.49     42.85 o
  12   6   0     1441.84     1451.27     42.16 o
  14   6   0      252.21      157.88     26.84 o
  16   6   0       12.57        3.10     21.26 o
   2   7   0     1839.25     1752.23     26.94 o
   4   7   0      189.21      234.29      8.81 o
   6   7   0     3627.60     3815.51     66.70 o
   8   7   0       50.48       38.51      7.98 o
  10   7   0     3492.51     3409.27     76.68 o
  12   7   0     1268.52     1278.89     39.41 o
  14   7   0      126.01       89.00     22.44 o
  16   7   0       18.10       25.43     21.67 o
   0   8   0       29.88       20.11      7.02 o
   2   8   0     5224.45     4918.21     66.26 o
   4   8   0        2.82        9.60      3.74 o
   6   8   0      786.02      841.78     21.20 o
   8   8   0      291.07      284.48     17.91 o
  10   8   0      245.15      294.72     19.68 o
  12   8   0     1606.18     1605.34     46.76 o
  14   8   0       58.40       35.15     32.95 o
  16   8   0        0.43        1.18     19.77 o
   2   9   0       91.80       99.43      6.32 o
   4   9   0     1996.12     1868.97     30.25 o
   6   9   0       56.89       63.33      6.97 o
   8   9   0      404.79      382.46     49.84 o
  10   9   0      949.28      944.68     32.65 o
  12   9   0        0.81       -2.14      7.51 o
  14   9   0       91.95       91.20     23.99 o
  16   9   0        0.77       31.38     22.62 o
   0  10   0     9757.85     9106.83    166.04 o
   2  10   0       25.71       26.22      4.05 o
   4  10   0        0.76        1.52      4.40 o
   6  10   0      212.74      232.76     14.50 o
   8  10   0       57.26       43.47     10.98 o
  10  10   0     2178.61     2188.36     67.19 o
  12  10   0     1171.36     1030.82     36.71 o
  14  10   0       21.75       30.69     18.77 o
  16  10   0      148.17      191.52     34.01 o
   2  11   0        0.02       -0.48      3.31 o
   4  11   0      424.78      417.73     13.62 o
   6  11   0      238.98      296.20     13.95 o
   8  11   0      254.72      222.82     17.10 o
  10  11   0      236.12      255.86     19.68 o
  12  11   0      238.51      212.70     19.47 o
  14  11   0        0.52       18.66     17.66 o
   0  12   0     1389.59     1372.06     33.01 o
   2  12   0     1150.76     1149.78     21.39 o
   4  12   0      627.32      564.89     18.34 o
   6  12   0     3506.54     3676.52     67.83 o
   8  12   0        4.71        6.42      5.57 o
  10  12   0        0.90       -1.37      6.80 o
  12  12   0      196.03      209.64     27.98 o
  14  12   0       15.55       31.20     20.94 o
   2  13   0     1237.81     1248.96     23.10 o
   4  13   0     1528.55     1674.19     36.82 o
   6  13   0      783.18      830.32     23.70 o
   8  13   0      410.15      435.80     18.58 o
  10  13   0       55.00       65.73     12.47 o
  12  13   0        1.60       -3.97      8.32 o
  14  13   0       34.49       24.96     16.21 o
   0  14   0     5630.25     5718.14    110.43 o
   2  14   0        2.57        2.26      3.27 o
   4  14   0     5524.60     5759.79     99.58 o
   6  14   0     1192.98     1273.48     31.50 o
   8  14   0       97.59       75.32     12.24 o
  10  14   0      127.19      130.91     15.27 o
  12  14   0        5.29       16.24     10.52 o
  14  14   0       31.13       15.20     15.25 o
   2  15   0     1227.48     1359.20     23.26 o
   4  15   0       93.45      111.07     10.33 o
   6  15   0       86.58      107.14     10.46 o
   8  15   0       86.08       74.40     23.23 o
  10  15   0        6.83       17.16      8.68 o
  12  15   0      344.36      324.66     23.60 o
  14  15   0        0.59        7.87     20.29 o
   0  16   0      229.21      215.95     13.76 o
   2  16   0     4910.59     5074.97     79.75 o
   4  16   0        0.03       -4.81      4.81 o
   6  16   0      274.28      300.53     16.60 o
   8  16   0      172.48      193.84     14.14 o
  10  16   0        3.51        4.51      8.19 o
  12  16   0       95.27      107.28     14.73 o
  14  16   0       72.03       39.76     27.16 o
   2  17   0     2396.96     2613.65     46.83 o
   4  17   0        0.33        2.27      5.30 o
   6  17   0      130.37      104.67     10.98 o
   8  17   0        9.88       17.35      7.22 o
  10  17   0        0.49       -2.45      7.54 o
  12  17   0      194.03      169.60     17.70 o
  14  17   0        0.13       -1.21     21.65 o
   0  18   0       45.56       31.54      9.20 o
   2  18   0       41.50       46.72      6.87 o
   4  18   0       33.95       36.64      7.59 o
   6  18   0      156.10      175.38     18.58 o
   8  18   0      184.90      166.77     12.78 o
  10  18   0        1.94        8.65      8.91 o
  12  18   0      545.49      544.24     38.32 o
  14  18   0      241.44      259.80     53.77 o
   2  19   0      457.41      474.84     33.69 o
   4  19   0       13.32       13.85      6.70 o
   6  19   0      526.30      530.48     21.52 o
   8  19   0      661.31      725.03     33.57 o
  10  19   0       47.77       30.26     10.55 o
  12  19   0      142.59      200.67     22.95 o
  14  19   0        8.77       36.80     34.21 o
   0  20   0     1326.63     1451.01     64.95 o
   2  20   0     1097.52     1137.26     39.56 o
   4  20   0      137.83      140.56     17.59 o
   6  20   0      149.21      152.69     13.75 o
   8  20   0     2474.23     2610.77     51.61 o
  10  20   0      158.38      171.46     19.41 o
  12  20   0       25.90       32.97     24.76 o
   2  21   0      182.03      178.43     17.01 o
   4  21   0      419.24      474.39     20.75 o
   6  21   0     1135.96     1287.07     34.96 o
   8  21   0      424.51      479.81     21.77 o
  10  21   0      234.01      178.56     24.26 o
  12  21   0       65.46       98.31     22.36 o
   0  22   0     1519.74     1456.80     65.94 o
   2  22   0       40.19       35.29     10.46 o
   4  22   0       65.90       79.65     10.38 o
   6  22   0      555.38      612.29     24.72 o
   8  22   0     1658.91     1821.14     41.26 o
  10  22   0       79.24       65.85     15.74 o
  12  22   0       10.00       -2.61     23.26 o
   2  23   0      384.73      430.08     43.32 o
   4  23   0      378.99      378.92     19.88 o
   6  23   0      986.31      986.56     27.66 o
   8  23   0      216.63      228.55     18.66 o
  10  23   0        0.03        6.16     14.32 o
  12  23   0       30.35       10.23     17.05 o
   0  24   0     2619.33     2611.57    102.16 o
   2  24   0      466.92      508.03     22.98 o
   4  24   0        1.40        6.11      7.33 o
   6  24   0       49.57       72.08     11.47 o
   8  24   0      680.88      722.30     29.77 o
  10  24   0      521.19      551.30     44.93 o
  12  24   0        6.27       28.42     19.19 o
   2  25   0      343.48      350.41     20.94 o
   4  25   0      277.87      251.51     17.18 o
   6  25   0      649.18      676.43     40.60 o
   8  25   0      505.02      498.03     32.16 o
  10  25   0      203.26      216.40     90.54 o
  12  25   0      504.05      571.53     48.57 o
   0  26   0      200.63      197.62     20.38 o
   2  26   0      322.91      362.94     22.65 o
   4  26   0       32.85       35.80     10.53 o
   6  26   0      156.10      131.75     17.72 o
   8  26   0        1.57        7.02     11.29 o
  10  26   0        9.28        0.05     16.60 o
   2  27   0       26.51       46.51     14.27 o
   4  27   0      683.51      687.16     46.39 o
   6  27   0        5.45       -3.07     10.21 o
   8  27   0       92.09      118.61     18.41 o
  10  27   0        6.95       26.41     20.08 o
   0  28   0      100.60       84.85     25.52 o
   2  28   0      263.02      265.42     29.78 o
   4  28   0     1093.50     1161.53     69.07 o
   6  28   0        3.93        9.86     11.17 o
   8  28   0       40.58       24.37     13.30 o
  10  28   0       12.93       13.46     20.33 o
   2  29   0      431.47      412.08     57.16 o
   4  29   0      392.44      421.70     37.67 o
   6  29   0      146.77      181.00     28.00 o
   8  29   0       20.77       17.72     15.43 o
  10  29   0        7.05       16.91     21.23 o
   0  30   0       38.94       49.58     23.65 o
   2  30   0      525.78      507.56     41.29 o
   4  30   0        0.72       15.85     14.93 o
   6  30   0       18.78        6.68     13.55 o
   8  30   0        3.68        4.83     13.15 o
   2  31   0       77.11      118.43     60.38 o
   4  31   0      355.17      366.87     36.75 o
   6  31   0      212.56      200.42     29.39 o
   8  31   0       12.39       12.46     22.08 o
   0  32   0       14.01      -11.48     17.31 o
   2  32   0      265.49      320.07    105.69 o
   4  32   0       70.14       60.97     31.44 o
   6  32   0        1.48       21.35     16.21 o
   2  33   0       26.18       11.45     15.11 o
   4  33   0      272.35      342.99     37.38 o
   6  33   0        0.83       -3.17     14.56 o
   0  34   0       56.17       74.05     32.27 o
   2  34   0       95.95       57.87     21.42 o
   4  34   0        6.39       -1.69     15.47 o
   2  35   0       36.75       44.79     20.46 o
   4  35   0        9.53       13.24     14.02 o
   0  36   0        6.09        1.02     23.55 o
   2  36   0      175.35      157.58     27.07 o
   1   0   1     5391.12     4734.46    255.20 o
   2   0   1     1191.99     1121.56     43.56 o
   3   0   1      105.54       87.59      6.33 o
   4   0   1     4591.76     4632.75     68.75 o
   5   0   1     2664.37     2999.06     48.07 o
   6   0   1      895.21      953.74     23.00 o
   7   0   1     4464.80     4854.29    103.46 o
   8   0   1      518.46      469.71     37.14 o
   9   0   1      380.23      378.18     28.92 o
  10   0   1     3521.08     3227.51     96.32 o
  11   0   1       37.60       33.84      8.31 o
  12   0   1      373.63      369.79     39.90 o
  13   0   1      148.09      217.57     34.69 o
  14   0   1       41.23       49.21     21.71 o
  15   0   1       87.95       93.68     24.15 o
  16   0   1      113.97       93.94     26.02 o
   0   1   1     3368.40     3083.31    102.57 o
   1   1   1     5671.86     5184.10     81.43 o
   2   1   1     1066.82      930.63     14.51 o
   3   1   1     1190.44     1071.01     15.71 o
   4   1   1     1127.50     1017.11     15.15 o
   5   1   1     4322.64     4211.10     47.82 o
   6   1   1      417.84      422.18     10.11 o
   7   1   1      287.18      306.56     10.42 o
   8   1   1       33.31       38.77      7.60 o
   9   1   1      385.09      397.67     42.05 o
  10   1   1       41.94       26.76      9.74 o
  11   1   1     1297.72     1312.01     42.24 o
  12   1   1      131.83      105.89     28.27 o
  13   1   1       99.89       79.05     15.76 o
  14   1   1        1.05       11.31     11.03 o
  15   1   1      172.41      171.68     20.43 o
  16   1   1        1.69        9.45     13.94 o
   1   2   1      570.84      571.69     12.13 o
   2   2   1       50.22       48.61      4.52 o
   3   2   1      425.56      405.25      8.16 o
   4   2   1     1658.09     1602.06     21.15 o
   5   2   1      240.60      258.16      7.51 o
   6   2   1      236.80      230.84      8.11 o
   7   2   1      309.86      282.84     12.44 o
   8   2   1       15.35       20.69      6.74 o
   9   2   1      352.31      329.60     15.93 o
  10   2   1       23.28       16.27      5.69 o
  11   2   1      738.83      816.32     39.35 o
  12   2   1       11.55        7.40      9.41 o
  13   2   1       59.02       49.11     13.69 o
  14   2   1       23.95       30.68     12.62 o
  15   2   1       22.93       28.06     13.94 o
  16   2   1        3.06        8.27     14.47 o
   0   3   1     4340.24     3867.37     74.12 o
   1   3   1     8510.61     7960.77    101.75 o
   2   3   1       92.19       93.11      4.55 o
   3   3   1      623.56      595.96      9.09 o
   4   3   1     1086.61     1058.59     15.10 o
   5   3   1      952.61      971.81     13.87 o
   6   3   1     1577.29     1735.49     22.23 o
   7   3   1      257.45      266.00     12.02 o
   8   3   1      515.96      553.75     13.36 o
   9   3   1      483.01      459.22     16.13 o
  10   3   1      164.61      154.16     14.73 o
  11   3   1        3.44       22.03     15.88 o
  12   3   1      831.79      866.51     33.38 o
  13   3   1       56.89       39.13     11.86 o
  14   3   1       11.31        2.76     11.18 o
  15   3   1      258.66      251.83     34.45 o
  16   3   1      158.71      130.85     40.92 o
   1   4   1     1610.48     1429.97     21.62 o
   2   4   1     6282.01     5935.99     63.34 o
   3   4   1      700.13      685.63      9.94 o
   4   4   1       28.42       25.54      3.05 o
   5   4   1       16.41       12.19      2.91 o
   6   4   1      312.70      325.49      9.78 o
   7   4   1       29.41       25.84      4.13 o
   8   4   1      739.47      746.94     14.84 o
   9   4   1       34.57       22.70      5.30 o
  10   4   1      667.89      668.55     31.05 o
  11   4   1      383.87      355.18     22.15 o
  12   4   1       92.18       71.69     13.17 o
  13   4   1      172.45      160.19     18.63 o
  14   4   1       52.77       35.55     12.42 o
  15   4   1        6.72        0.85     12.31 o
  16   4   1      251.22      267.74     30.71 o
   0   5   1    14462.20    13283.05    204.17 o
   1   5   1    17514.31    16259.71    175.43 o
   2   5   1       92.87       82.79      4.46 o
   3   5   1       41.97       51.16      3.07 o
   4   5   1     1791.32     1741.46     21.42 o
   5   5   1      728.71      847.20     12.86 o
   6   5   1      945.96      997.65     18.57 o
   7   5   1      321.05      325.24     11.32 o
   8   5   1       60.68       68.11      5.00 o
   9   5   1       52.05       44.82      5.46 o
  10   5   1      141.09      136.99     14.09 o
  11   5   1      739.56      721.31     29.51 o
  12   5   1        4.13       14.37     10.50 o
  13   5   1      226.90      218.57     26.30 o
  14   5   1       60.04       39.84     12.82 o
  15   5   1        0.67       15.23     12.72 o
  16   5   1        2.67       20.97     17.27 o
   1   6   1    10083.27     9819.15    108.81 o
   2   6   1       22.71       19.57      3.55 o
   3   6   1       44.45       51.76      3.00 o
   4   6   1        1.69        1.20      2.40 o
   5   6   1     1039.89     1075.99     15.74 o
   6   6   1       11.15       16.84      4.81 o
   7   6   1        0.01        0.56      3.68 o
   8   6   1      186.31      215.69     10.48 o
   9   6   1       16.39       20.04      4.65 o
  10   6   1        0.56       -5.54      5.54 o
  11   6   1        0.18        7.78      8.34 o
  12   6   1      211.73      190.38     17.93 o
  13   6   1      143.13      111.23     15.72 o
  14   6   1        0.00        6.45     10.90 o
  15   6   1       10.92        8.68     14.85 o
  16   6   1        0.01       27.26     18.33 o
   0   7   1    34091.25    32521.93    494.88 o
   1   7   1     5395.53     5297.22     58.64 o
   2   7   1       23.93       17.49      2.42 o
   3   7   1     1148.48     1180.56     13.94 o
   4   7   1      357.88      409.82      9.76 o
   5   7   1       23.16       38.81      4.10 o
   6   7   1       18.49       28.98      4.35 o
   7   7   1      190.10      211.68     13.23 o
   8   7   1      304.81      285.59     11.70 o
   9   7   1       47.47       51.94      8.10 o
  10   7   1       59.66       82.12      9.76 o
  11   7   1        5.57       12.80      7.13 o
  12   7   1       17.85        4.36      9.12 o
  13   7   1       18.01       27.28     11.12 o
  14   7   1      140.36      129.82     18.04 o
  15   7   1       10.04       26.26     15.53 o
  16   7   1       31.33       54.20     19.78 o
   1   8   1       12.01        9.68      3.05 o
   2   8   1        0.05       -0.55      2.57 o
   3   8   1      711.54      705.58     10.55 o
   4   8   1      787.48      866.46     14.33 o
   5   8   1     3239.28     3261.48     37.40 o
   6   8   1        1.20        0.93      3.43 o
   7   8   1      130.66      150.97     12.96 o
   8   8   1        9.70        8.35      5.67 o
   9   8   1        8.63       12.41      6.10 o
  10   8   1       35.72       25.28      7.44 o
  11   8   1      140.66      149.59     12.63 o
  12   8   1      489.58      464.52     22.37 o
  13   8   1        9.87        8.82     10.29 o
  14   8   1      135.16      115.81     17.22 o
  15   8   1       56.87       58.48     18.37 o
  16   8   1       81.78      124.43     30.51 o
   0   9   1     2174.81     2074.68     45.18 o
   1   9   1      943.14      837.92     10.54 o
   2   9   1      568.29      547.12      9.14 o
   3   9   1     2348.37     2404.57     26.05 o
   4   9   1      120.37      116.26      4.80 o
   5   9   1      684.82      792.30     14.76 o
   6   9   1     2172.06     2188.07     29.74 o
   7   9   1      417.36      410.62     12.83 o
   8   9   1        0.00       10.21      5.73 o
   9   9   1       34.25       31.48      7.64 o
  10   9   1      470.51      522.47     21.27 o
  11   9   1       33.27       31.01     13.34 o
  12   9   1        9.62       11.17      7.70 o
  13   9   1       11.44       -9.44      9.44 o
  14   9   1       97.71       96.22     20.75 o
  15   9   1       88.39       48.96     17.55 o
   1  10   1      319.48      312.32      6.73 o
   2  10   1     8548.60     8669.22     83.62 o
   3  10   1        0.02        2.41      2.33 o
   4  10   1        5.65        3.84      1.85 o
   5  10   1        2.08        3.91      2.64 o
   6  10   1       45.44       36.11      5.11 o
   7  10   1      284.55      290.87     14.72 o
   8  10   1      132.80      119.95      9.45 o
   9  10   1      323.82      360.02     17.83 o
  10  10   1       11.71       10.80      7.26 o
  11  10   1      102.55      103.33     15.33 o
  12  10   1        9.88        7.45     10.49 o
  13  10   1        2.36        2.83      8.82 o
  14  10   1       14.19       -1.09     13.72 o
  15  10   1        9.90      -14.40     17.62 o
   0  11   1        4.65        4.25      4.29 o
   1  11   1     2166.65     2189.00     25.33 o
   2  11   1     2463.92     2522.73     28.86 o
   3  11   1      368.89      357.67      9.64 o
   4  11   1      380.02      371.62      8.99 o
   5  11   1      724.64      722.87     17.92 o
   6  11   1      240.79      229.51     11.45 o
   7  11   1       32.57       32.10      6.54 o
   8  11   1        6.53       13.36      5.18 o
   9  11   1      321.84      334.51     15.04 o
  10  11   1      376.62      384.16     17.75 o
  11  11   1      440.71      434.92     21.40 o
  12  11   1       67.36       48.24     10.30 o
  13  11   1      220.47      245.56     20.20 o
  14  11   1      144.00      109.94     30.64 o
  15  11   1        4.45       15.04     15.42 o
   1  12   1        4.66        7.72      2.85 o
   2  12   1      848.57      844.19     16.30 o
   3  12   1      773.52      804.92     15.69 o
   4  12   1      375.32      415.33     10.25 o
   5  12   1      652.99      670.64     12.37 o
   6  12   1      173.74      170.58      8.10 o
   7  12   1      742.47      771.13     18.75 o
   8  12   1        7.52       15.54      6.14 o
   9  12   1       35.86       46.57      7.42 o
  10  12   1      794.14      807.76     22.35 o
  11  12   1        1.00       10.76      6.70 o
  12  12   1       11.12        6.33      7.06 o
  13  12   1      156.58      153.52     17.50 o
  14  12   1       38.80       51.77     15.30 o
  15  12   1        1.41       16.85     15.18 o
   0  13   1     1508.08     1554.47     29.55 o
   1  13   1      613.63      599.87     13.28 o
   2  13   1     1386.85     1437.06     30.06 o
   3  13   1        0.00       -4.55      4.55 o
   4  13   1      124.93      126.62      6.09 o
   5  13   1      140.82      163.12      6.63 o
   6  13   1      436.13      442.05     14.92 o
   7  13   1        5.56        8.01      4.37 o
   8  13   1      617.20      626.92     26.90 o
   9  13   1      111.60      113.00      9.84 o
  10  13   1       18.96       15.44      6.94 o
  11  13   1     1235.40     1244.33     29.05 o
  12  13   1        0.65        5.30      8.40 o
  13  13   1      171.09      146.03     14.89 o
  14  13   1       88.75       81.90     17.62 o
  15  13   1        0.57        4.97     14.87 o
   1  14   1        3.81        2.94      3.62 o
   2  14   1      787.20      740.40     19.72 o
   3  14   1      200.20      236.59     12.05 o
   4  14   1       76.18       77.13      5.52 o
   5  14   1      216.13      212.09      8.60 o
   6  14   1      423.70      421.67     12.38 o
   7  14   1      942.80      939.34     19.46 o
   8  14   1      795.63      777.09     21.32 o
   9  14   1       68.53       67.98      8.41 o
  10  14   1      205.28      175.61     10.01 o
  11  14   1      271.18      261.69     21.64 o
  12  14   1      266.88      263.29     17.76 o
  13  14   1       84.76       45.82     12.31 o
  14  14   1       78.74       58.46     16.62 o
  15  14   1       83.36       73.51     18.72 o
   0  15   1       77.39       82.42      8.28 o
   1  15   1      215.90      237.80      9.84 o
   2  15   1      604.05      576.63     15.16 o
   3  15   1       11.94       10.68      4.68 o
   4  15   1       78.64       68.43      5.47 o
   5  15   1        6.64        5.05      2.82 o
   6  15   1      536.81      548.48     16.04 o
   7  15   1      494.51      489.07     15.22 o
   8  15   1       13.88       15.00      5.46 o
   9  15   1      791.80      830.42     28.54 o
  10  15   1        0.14        0.55      6.14 o
  11  15   1       62.72       65.19     10.79 o
  12  15   1      217.51      193.99     17.55 o
  13  15   1       68.38       71.10     13.45 o
  14  15   1       49.04       60.29     17.54 o
   1  16   1      187.35      211.82      9.65 o
   2  16   1      339.01      354.52     15.49 o
   3  16   1        9.48       10.39      4.42 o
   4  16   1      377.45      386.44     15.16 o
   5  16   1       39.45       33.41      3.70 o
   6  16   1      540.21      599.09     14.91 o
   7  16   1        7.09       16.06      5.41 o
   8  16   1        0.15        6.06      5.24 o
   9  16   1      273.61      267.07     17.46 o
  10  16   1       18.20       16.67      8.18 o
  11  16   1      102.44       95.89     12.27 o
  12  16   1       76.79       81.82     14.06 o
  13  16   1       94.90       98.56     15.22 o
  14  16   1       22.95       -7.64     18.36 o
   0  17   1      491.23      476.14     18.65 o
   1  17   1      181.23      179.96      9.46 o
   2  17   1       51.99       42.40      5.89 o
   3  17   1        4.55       -1.85      4.18 o
   4  17   1       18.73       14.69      5.92 o
   5  17   1      124.41      126.69      7.61 o
   6  17   1        2.73        2.05      3.16 o
   7  17   1        0.51        7.54      4.73 o
   8  17   1     1364.05     1380.09     26.18 o
   9  17   1        5.84        3.92      6.79 o
  10  17   1      353.49      353.53     19.18 o
  11  17   1      183.70      195.65     18.83 o
  12  17   1       28.59       15.57     11.30 o
  13  17   1        1.75        3.62     10.76 o
  14  17   1       18.63        0.06     15.06 o
   1  18   1       44.70       41.11      5.81 o
   2  18   1      289.36      310.84     13.43 o
   3  18   1       16.55        6.27      4.70 o
   4  18   1      177.12      191.56      8.83 o
   5  18   1      806.30      880.43     18.00 o
   6  18   1       67.93       65.54      6.82 o
   7  18   1      308.22      296.54     15.52 o
   8  18   1      122.89      119.95     11.95 o
   9  18   1        2.54        6.42      7.60 o
  10  18   1      155.72      124.27     14.11 o
  11  18   1       75.01       73.81     14.44 o
  12  18   1       17.19       35.75     12.30 o
  13  18   1        3.08        6.31     11.97 o
  14  18   1       39.97       14.32     16.79 o
   0  19   1      108.84      135.27     18.26 o
   1  19   1      343.77      368.45     14.19 o
   2  19   1       23.34       17.98      5.25 o
   3  19   1       87.36       74.65      7.84 o
   4  19   1        2.23       -3.17      4.92 o
   5  19   1       29.70       26.80      4.17 o
   6  19   1      340.05      332.41     11.23 o
   7  19   1     1845.67     1903.76     35.43 o
   8  19   1        1.98        8.69      6.36 o
   9  19   1       11.96       11.53      6.80 o
  10  19   1       13.95       18.34      9.75 o
  11  19   1        3.28       -6.71      9.70 o
  12  19   1       54.67       49.43     13.18 o
  13  19   1      106.38      132.46     17.66 o
   1  20   1      701.21      698.64     18.03 o
   2  20   1       69.34       74.86      7.66 o
   3  20   1      215.66      206.45     14.78 o
   4  20   1        1.75        6.54      5.29 o
   5  20   1      267.99      275.69     14.78 o
   6  20   1      230.84      226.23     12.24 o
   7  20   1       17.11       17.23      7.26 o
   8  20   1      410.15      366.91     19.13 o
   9  20   1       24.24       21.90      7.44 o
  10  20   1       22.09        9.48      9.55 o
  11  20   1        0.01        4.68     10.36 o
  12  20   1       54.32       54.96     14.11 o
  13  20   1        7.68        1.57     10.40 o
   0  21   1      100.28       90.94     12.67 o
   1  21   1      450.60      441.47     16.22 o
   2  21   1       41.74       37.16      6.46 o
   3  21   1     1566.96     1612.55     32.09 o
   4  21   1     1062.36     1145.00     27.26 o
   5  21   1        7.12        6.04      5.07 o
   6  21   1       82.34       90.31     10.18 o
   7  21   1       72.76       68.12     10.37 o
   8  21   1       22.09       28.79      8.55 o
   9  21   1       59.76       65.14      9.22 o
  10  21   1        3.48        2.89      9.83 o
  11  21   1       15.10       18.07     10.95 o
  12  21   1       53.60       52.70     14.85 o
  13  21   1      105.84       85.19     17.22 o
   1  22   1      458.23      512.42     18.21 o
   2  22   1      295.24      297.70     14.05 o
   3  22   1       62.90       61.97      8.73 o
   4  22   1      624.82      603.27     24.81 o
   5  22   1       60.85       43.60      9.11 o
   6  22   1       39.39       41.75      8.59 o
   7  22   1        6.84       19.27      8.36 o
   8  22   1       56.58       44.08      9.62 o
   9  22   1       87.00       60.96      9.54 o
  10  22   1       31.04       14.94     11.02 o
  11  22   1       25.52       23.75     12.42 o
  12  22   1       27.02       39.89     13.74 o
   0  23   1        6.44        1.88      9.00 o
   1  23   1      396.56      418.64     19.21 o
   2  23   1        3.85        6.04      6.74 o
   3  23   1      212.61      166.06     13.86 o
   4  23   1       55.63       41.06      9.52 o
   5  23   1        0.32        2.28      7.36 o
   6  23   1        4.97        6.89      7.08 o
   7  23   1      153.66      164.19     13.76 o
   8  23   1      102.66       87.00     17.14 o
   9  23   1      218.46      246.25     17.82 o
  10  23   1       23.58       20.50     11.47 o
  11  23   1       50.75       41.85     13.64 o
  12  23   1        2.15       -2.45     14.62 o
   1  24   1        4.38        7.32     10.21 o
   2  24   1      645.80      676.97     36.10 o
   3  24   1      698.11      695.67     25.90 o
   4  24   1      125.05      143.77     13.59 o
   5  24   1      404.51      377.40     20.94 o
   6  24   1        0.01        6.46      8.03 o
   7  24   1      301.60      313.82     18.20 o
   8  24   1       48.51       47.74      9.32 o
   9  24   1       83.05       60.02     11.59 o
  10  24   1       52.24       60.89     13.38 o
  11  24   1      120.29      155.46     20.89 o
  12  24   1       41.12       35.78     17.60 o
   0  25   1      107.21       79.89     24.55 o
   1  25   1        0.21       13.03      8.23 o
   2  25   1      411.94      434.02     21.54 o
   3  25   1      219.78      246.15     22.23 o
   4  25   1      112.48      106.75     22.34 o
   5  25   1      131.10      135.13     14.00 o
   6  25   1       28.67       42.05     12.49 o
   7  25   1       78.25       85.73     11.85 o
   8  25   1      384.10      444.37     20.36 o
   9  25   1       22.81       17.96     10.68 o
  10  25   1        1.67       12.55     13.29 o
  11  25   1       61.24       51.82     20.60 o
   1  26   1        8.28        0.71      7.98 o
   2  26   1       95.53       87.79     17.67 o
   3  26   1        0.06        7.87      8.32 o
   4  26   1       51.65       34.61      9.93 o
   5  26   1      223.31      223.40     16.94 o
   6  26   1        5.79       -1.95      7.99 o
   7  26   1      270.40      288.23     20.37 o
   8  26   1       10.75       16.40      8.53 o
   9  26   1      168.02      190.70     35.16 o
  10  26   1        8.73        0.35     15.64 o
  11  26   1       74.10       88.35     21.82 o
   0  27   1        7.73        6.46     11.51 o
   1  27   1       70.77       62.72     11.78 o
   2  27   1        3.30      -12.34     12.53 o
   3  27   1      129.31      108.31     13.46 o
   4  27   1       61.88       51.99     10.97 o
   5  27   1       78.82       90.76     12.73 o
   6  27   1      108.05      122.97     14.61 o
   7  27   1      297.19      365.65     33.98 o
   8  27   1       13.80        6.82      9.54 o
   9  27   1      116.93      112.41     22.01 o
  10  27   1       17.97       -5.25     15.93 o
   1  28   1       54.62       51.59     11.82 o
   2  28   1        7.54        7.68      9.28 o
   3  28   1      122.98      112.78     14.21 o
   4  28   1       30.00       23.75     10.03 o
   5  28   1       48.53       57.82     11.78 o
   6  28   1      253.33      239.58     23.68 o
   7  28   1       35.56        3.58     11.39 o
   8  28   1       39.46       35.66     12.42 o
   9  28   1      205.84      209.72     49.15 o
  10  28   1       11.26        9.50     18.12 o
   0  29   1        7.46       11.07     17.81 o
   1  29   1       78.29       58.88     15.66 o
   2  29   1      126.89      124.78     15.80 o
   3  29   1       35.02        8.07      9.65 o
   4  29   1       79.83       81.68     13.46 o
   5  29   1        8.11       19.13     11.06 o
   6  29   1       53.11       86.49     17.40 o
   7  29   1       58.39       57.22     13.61 o
   8  29   1      116.02      112.41     16.49 o
   9  29   1       10.00       15.60     20.00 o
   1  30   1       46.32       42.88     16.88 o
   2  30   1        5.94       10.29     14.01 o
   3  30   1        0.89       -3.62     12.55 o
   4  30   1       38.81       18.19     16.28 o
   5  30   1       91.03       82.76     25.50 o
   6  30   1        3.93       -3.98      9.66 o
   7  30   1       24.19       25.99     12.38 o
   8  30   1       96.15      117.02     20.60 o
   0  31   1      268.87      242.60     43.28 o
   1  31   1       11.80        2.42     15.09 o
   2  31   1       38.11       60.69     19.42 o
   3  31   1        5.75       12.39     14.82 o
   4  31   1       28.57        0.48     14.69 o
   5  31   1        3.94       -4.48     13.10 o
   6  31   1       18.00       13.61     11.65 o
   7  31   1      131.48      137.14     18.33 o
   8  31   1       63.07       32.97     47.95 o
   1  32   1       35.39       37.81     19.04 o
   2  32   1       97.53      136.51     25.91 o
   3  32   1       15.91       34.01     17.11 o
   4  32   1        1.34       29.70     23.87 o
   5  32   1      121.47      109.86     17.30 o
   6  32   1        8.32       11.48     12.76 o
   7  32   1        3.23        1.61     12.92 o
   0  33   1       28.93       23.89     25.29 o
   1  33   1       23.86       -0.97     16.32 o
   2  33   1       17.09       21.53     17.61 o
   3  33   1      515.64      557.15     97.78 o
   4  33   1       27.91       29.56     18.31 o
   5  33   1       10.64        8.41     12.15 o
   6  33   1        0.10       -6.23     11.66 o
   1  34   1      118.69      138.30     27.11 o
   2  34   1      118.84       98.50     24.58 o
   3  34   1       66.56      119.72     26.41 o
   4  34   1      119.33      115.11     20.92 o
   5  34   1        9.90       22.35     14.80 o
   0  35   1       65.45       29.89     26.14 o
   1  35   1       16.35       -7.36     16.46 o
   2  35   1        2.38        7.52     16.33 o
   3  35   1        0.00       17.13     13.70 o
   0   0   2      167.02      201.94     20.11 o
   1   0   2       71.74       56.37      8.82 o
   2   0   2     2833.62     2624.99     65.64 o
   3   0   2      376.69      377.65     15.36 o
   4   0   2      217.44      262.93     27.89 o
   5   0   2      177.27      193.55     12.12 o
   6   0   2      703.14      759.47     22.27 o
   7   0   2        0.43        0.42      6.00 o
   8   0   2      259.25      303.78     26.00 o
   9   0   2      347.60      329.79     33.89 o
  10   0   2       11.74       19.81     11.81 o
  11   0   2      673.56      711.05     45.43 o
  12   0   2      642.68      637.29     44.58 o
  13   0   2      243.99      229.07     28.89 o
  14   0   2        1.19      -12.51     24.09 o
  15   0   2      166.61      159.72     44.95 o
   1   1   2      150.30      155.34     19.51 o
   2   1   2     1486.55     1372.73     32.88 o
   3   1   2        2.73        0.32      3.51 o
   4   1   2     2271.48     2338.70     34.15 o
   5   1   2      672.91      716.84     17.09 o
   6   1   2      608.81      640.05     15.57 o
   7   1   2       66.20       75.64      7.24 o
   8   1   2        8.25        9.18      5.14 o
   9   1   2       19.22       13.66      5.73 o
  10   1   2      379.18      409.26     26.93 o
  11   1   2      313.04      363.62     44.72 o
  12   1   2      330.89      279.04     21.20 o
  13   1   2       30.03       36.82     12.22 o
  14   1   2       12.14       28.65     20.13 o
  15   1   2        3.63        4.89     28.44 o
   0   2   2      774.58      746.93     25.72 o
   1   2   2      175.49      153.38      9.01 o
   2   2   2      385.24      396.69     24.44 o
   3   2   2        1.54        5.03      2.87 o
   4   2   2      488.58      530.02     12.59 o
   5   2   2      422.45      462.46     13.76 o
   6   2   2       11.67       19.82      5.17 o
   7   2   2        0.52        0.32      4.38 o
   8   2   2       47.70       40.20      6.28 o
   9   2   2       58.70       44.58      6.87 o
  10   2   2      167.15      203.23     14.51 o
  11   2   2      311.56      272.28     19.98 o
  12   2   2       48.15       41.21     11.78 o
  13   2   2        6.52        3.98     11.84 o
  14   2   2       81.39       71.52     17.92 o
  15   2   2       24.06       -4.72     51.97 o
   1   3   2        1.43       -0.02      4.84 o
   2   3   2     2101.88     2068.12     36.58 o
   3   3   2       69.88       66.19      5.70 o
   4   3   2        1.12       -2.49      3.29 o
   5   3   2      423.20      453.74     25.51 o
   6   3   2     1420.00     1504.39     37.02 o
   7   3   2      130.40      126.71      9.69 o
   8   3   2      547.86      541.54     22.89 o
   9   3   2      693.71      696.63     17.58 o
  10   3   2      294.67      265.02     16.21 o
  11   3   2      124.71      139.69     15.29 o
  12   3   2        5.44        2.62      9.60 o
  13   3   2      212.75      213.55     34.34 o
  14   3   2        2.67        6.01     17.33 o
  15   3   2        5.59       -9.70     22.32 o
   0   4   2       38.23       27.02      6.92 o
   1   4   2      864.64      844.05     17.46 o
   2   4   2     2218.82     2128.03     34.65 o
   3   4   2     1028.32      993.57     20.91 o
   4   4   2      642.17      562.80     13.34 o
   5   4   2      617.53      602.20     15.86 o
   6   4   2     1539.93     1703.74     31.26 o
   7   4   2      244.13      274.10     11.64 o
   8   4   2      159.31      144.74      8.99 o
   9   4   2      110.25      109.89      8.22 o
  10   4   2       90.50       75.59     10.27 o
  11   4   2      162.39      137.54     19.96 o
  12   4   2      631.57      659.09     73.76 o
  13   4   2        3.81        1.57     12.82 o
  14   4   2       33.72       45.54     17.41 o
  15   4   2        0.64      -12.88     18.89 o
   1   5   2     1547.99     1546.04     31.00 o
   2   5   2        0.34        1.75      4.31 o
   3   5   2      417.74      432.95     14.21 o
   4   5   2       39.53       40.28      5.11 o
   5   5   2      544.89      508.60     13.78 o
   6   5   2      474.96      528.87     13.91 o
   7   5   2      142.66      122.20      8.07 o
   8   5   2      259.27      272.32     14.16 o
   9   5   2      178.95      197.10     10.58 o
  10   5   2       69.57       80.27     10.19 o
  11   5   2      264.92      267.31     19.62 o
  12   5   2      213.16      205.16     22.50 o
  13   5   2        0.05       -0.58     18.88 o
  14   5   2       61.51       79.70     18.97 o
  15   5   2       16.80       25.48     20.65 o
   0   6   2     1239.06     1187.52     48.58 o
   1   6   2      350.32      430.36     15.95 o
   2   6   2      511.90      503.37     12.63 o
   3   6   2     1460.06     1431.87     23.98 o
   4   6   2     1547.87     1526.50     31.85 o
   5   6   2      154.56      166.42      8.02 o
   6   6   2       17.60       15.04      4.67 o
   7   6   2      117.46      127.85      8.17 o
   8   6   2        6.28        8.14      5.04 o
   9   6   2       52.29       44.27      7.75 o
  10   6   2      642.40      647.92     23.11 o
  11   6   2      140.07      144.61     15.45 o
  12   6   2      406.82      348.03     28.90 o
  13   6   2        0.81        0.13     12.06 o
  14   6   2       43.13       39.39     17.00 o
  15   6   2        5.47       -7.82     16.31 o
   1   7   2      246.07      231.07     11.13 o
   2   7   2       38.83       60.53      5.67 o
   3   7   2      342.39      360.75     11.05 o
   4   7   2      735.88      750.91     24.38 o
   5   7   2      442.52      421.57     14.54 o
   6   7   2       57.36       59.37      5.61 o
   7   7   2      370.24      406.65     17.73 o
   8   7   2      658.21      696.80     20.71 o
   9   7   2      216.91      212.06     14.85 o
  10   7   2      371.28      387.54     19.26 o
  11   7   2        0.18       13.69     11.37 o
  12   7   2       12.86       25.47     13.91 o
  13   7   2        0.70      -11.76     12.14 o
  14   7   2       97.65       95.61     19.73 o
  15   7   2       18.40       23.81     17.36 o
   0   8   2     5424.18     5239.06    155.43 o
   1   8   2       45.76       29.35      7.85 o
   2   8   2     1039.23     1062.99     19.98 o
   3   8   2        1.73        4.95      3.35 o
   4   8   2      201.34      215.47     14.28 o
   5   8   2      395.37      403.44     14.47 o
   6   8   2      150.36      176.65     10.12 o
   7   8   2       95.56       98.54      7.92 o
   8   8   2      788.35      790.88     21.95 o
   9   8   2       59.92       77.51      9.41 o
  10   8   2        0.01       -4.28      6.83 o
  11   8   2       27.27       23.22     11.77 o
  12   8   2       23.51       19.73     13.18 o
  13   8   2       48.44       41.28     16.33 o
  14   8   2       37.86       50.30     16.90 o
  15   8   2      113.98      105.65     26.59 o
   1   9   2      515.23      510.89     19.83 o
   2   9   2       39.47       29.12      5.08 o
   3   9   2       11.13       12.58      4.85 o
   4   9   2      597.41      572.89     15.99 o
   5   9   2      193.98      160.32      9.85 o
   6   9   2       10.99        8.71      4.01 o
   7   9   2      169.46      186.47      9.72 o
   8   9   2       15.72       15.23      6.44 o
   9   9   2      321.79      326.46     14.40 o
  10   9   2       10.74        1.85     14.74 o
  11   9   2       38.55       33.30     13.22 o
  12   9   2       28.55       -2.42     16.11 o
  13   9   2       37.62       21.33     15.28 o
  14   9   2      103.14      102.75     23.15 o
  15   9   2       46.42       69.33     20.32 o
   0  10   2     1860.96     1843.12     85.02 o
   1  10   2     7886.87     7943.15    135.16 o
   2  10   2      471.33      445.55     15.92 o
   3  10   2        4.76       -3.12      3.43 o
   4  10   2       54.35       71.72      6.91 o
   5  10   2      248.16      270.79     12.59 o
   6  10   2      522.55      499.62     17.73 o
   7  10   2      444.38      451.09     12.40 o
   8  10   2     1808.53     1756.20     32.40 o
   9  10   2      568.82      574.20     19.33 o
  10  10   2       14.45       -0.07      8.13 o
  11  10   2        3.86        6.47     11.48 o
  12  10   2        1.24        1.07     12.61 o
  13  10   2        0.02       -4.91     14.16 o
  14  10   2        5.43        5.46     16.34 o
  15  10   2       92.32       68.69     24.29 o
   1  11   2      178.60      225.37     15.82 o
   2  11   2     1410.01     1367.32     24.97 o
   3  11   2      351.75      334.70     15.44 o
   4  11   2      962.07      934.09     35.03 o
   5  11   2        9.97        0.34      4.89 o
   6  11   2      744.33      722.64     30.93 o
   7  11   2      407.57      444.93     16.24 o
   8  11   2       14.92       17.05      6.16 o
   9  11   2      255.41      228.71     13.18 o
  10  11   2       21.36       11.31     10.48 o
  11  11   2       22.60       33.45     12.15 o
  12  11   2        0.78        8.15     11.73 o
  13  11   2       44.38       30.23     14.31 o
  14  11   2        1.73       12.88     14.43 o
   0  12   2    11757.30    12002.29    278.53 o
   1  12   2       74.61       48.44     13.24 o
   2  12   2      315.86      311.32     12.13 o
   3  12   2        6.17        8.11      4.12 o
   4  12   2      241.12      258.47     12.96 o
   5  12   2       74.24       91.72      8.92 o
   6  12   2      283.15      320.10     16.41 o
   7  12   2     2074.64     2041.61     39.86 o
   8  12   2       29.79       34.57      8.36 o
   9  12   2      442.48      414.27     22.45 o
  10  12   2      201.45      193.54     18.21 o
  11  12   2        2.47       -4.07     10.62 o
  12  12   2        3.37       17.08     13.41 o
  13  12   2       90.38       96.13     20.09 o
  14  12   2       14.56       38.13     16.18 o
   1  13   2     1720.56     1731.24     42.89 o
   2  13   2       95.80       97.73     11.90 o
   3  13   2      409.57      425.09     13.78 o
   4  13   2      515.07      551.41     18.26 o
   5  13   2      397.23      434.59     17.40 o
   6  13   2     2395.96     2387.46     52.74 o
   7  13   2      137.89      155.61     12.10 o
   8  13   2      496.00      471.47     23.37 o
   9  13   2        3.33        6.33      8.41 o
  10  13   2       19.69        8.64      9.69 o
  11  13   2       23.83       21.13     10.30 o
  12  13   2       27.07       21.73     13.72 o
  13  13   2       83.35       72.70     17.48 o
  14  13   2        1.82       11.63     15.90 o
   0  14   2      202.78      236.12     23.84 o
   1  14   2        0.76       -4.24      6.18 o
   2  14   2        1.26        6.45      4.58 o
   3  14   2      256.87      270.76     10.57 o
   4  14   2        4.89        1.13      5.00 o
   5  14   2        0.01        6.39      5.87 o
   6  14   2        0.04       -6.23      6.61 o
   7  14   2      216.31      242.42     15.95 o
   8  14   2        3.47       -0.33      7.42 o
   9  14   2       12.21        3.94     10.01 o
  10  14   2       92.35       89.44     13.21 o
  11  14   2        3.29       -3.77     10.03 o
  12  14   2        6.14        4.90     12.20 o
  13  14   2       61.19       69.41     17.90 o
  14  14   2       90.36      141.83     23.59 o
   1  15   2        0.52        6.86      3.82 o
   2  15   2       18.48        8.47      5.15 o
   3  15   2      271.80      251.37     10.74 o
   4  15   2     1063.61     1054.26     24.00 o
   5  15   2       68.30       54.49      9.18 o
   6  15   2      200.59      194.87     17.08 o
   7  15   2      127.76      118.99     12.26 o
   8  15   2      155.86      202.11     16.60 o
   9  15   2      374.46      373.94     26.95 o
  10  15   2      301.15      309.68     30.21 o
  11  15   2      194.41      166.14     17.49 o
  12  15   2        1.00       10.46     11.93 o
  13  15   2      195.09      221.79     30.60 o
  14  15   2        1.20       10.07     16.31 o
   0  16   2      419.66      445.51     15.37 o
   1  16   2        1.55       -2.91      3.03 o
   2  16   2      130.20      122.46      8.58 o
   3  16   2       61.61       53.54      6.14 o
   4  16   2      348.76      327.73     14.78 o
   5  16   2      467.11      483.27     27.75 o
   6  16   2       96.73       87.53     12.68 o
   7  16   2        4.92       -3.12      6.87 o
   8  16   2       76.70       60.64     11.21 o
   9  16   2        7.31        9.23      9.29 o
  10  16   2      217.55      184.43     20.19 o
  11  16   2      312.27      290.04     22.21 o
  12  16   2       18.77       14.08     11.99 o
  13  16   2        0.95       31.03     16.28 o
   1  17   2      339.95      360.44     10.14 o
   2  17   2      962.62      961.80     19.79 o
   3  17   2      205.91      218.84     10.71 o
   4  17   2      146.22      155.83     10.83 o
   5  17   2       31.93       31.96      7.41 o
   6  17   2      152.42      146.20     12.99 o
   7  17   2        5.67       26.97     10.03 o
   8  17   2       27.05       26.62     10.98 o
   9  17   2      278.32      243.16     18.94 o
  10  17   2      149.83      184.64     17.65 o
  11  17   2        0.01       14.93     11.12 o
  12  17   2       42.50       46.06     13.56 o
  13  17   2       12.07       23.96     14.04 o
   0  18   2      115.00      108.72      9.42 o
   1  18   2       20.44       22.68      4.59 o
   2  18   2       68.45       56.31      6.27 o
   3  18   2      939.50      941.04     21.05 o
   4  18   2       29.53       27.13      6.99 o
   5  18   2      194.68      203.04     18.99 o
   6  18   2       15.69       14.06      7.32 o
   7  18   2       15.77       -5.69      8.73 o
   8  18   2      152.22      126.85     16.29 o
   9  18   2       17.98       20.09     11.02 o
  10  18   2      291.07      328.22     27.73 o
  11  18   2        5.11       24.39     12.35 o
  12  18   2      584.62      580.73     51.97 o
  13  18   2        0.58       18.35     13.52 o
   1  19   2      133.57      141.03      8.92 o
   2  19   2        5.72        3.72      5.05 o
   3  19   2     1189.68     1151.88     24.25 o
   4  19   2      262.80      250.25     15.15 o
   5  19   2        1.10        1.25      6.27 o
   6  19   2       82.44       78.89     11.27 o
   7  19   2        5.95        5.06     11.30 o
   8  19   2      179.27      157.07     17.87 o
   9  19   2       83.07       37.45     12.90 o
  10  19   2      304.17      331.98     23.39 o
  11  19   2       91.03       93.82     15.58 o
  12  19   2       19.89       24.23     13.52 o
  13  19   2       61.57       51.60     15.64 o
   0  20   2       45.50       59.90      9.23 o
   1  20   2      382.86      380.54     14.24 o
   2  20   2       13.01        8.05      5.54 o
   3  20   2       94.67       76.16      8.23 o
   4  20   2      423.02      449.91     18.97 o
   5  20   2        0.64        1.28      7.74 o
   6  20   2      281.30      284.82     18.76 o
   7  20   2      158.54      173.10     18.39 o
   8  20   2      139.84      177.27     19.22 o
   9  20   2        0.55      -10.57     10.57 o
  10  20   2       18.68       23.21     11.51 o
  11  20   2      217.39      246.97     21.99 o
  12  20   2       86.33      102.19     17.30 o
   1  21   2        0.65       -1.75      5.39 o
   2  21   2        0.65        9.74      6.02 o
   3  21   2       99.95       65.60      8.00 o
   4  21   2      122.92      114.53     12.40 o
   5  21   2       98.16       81.17     11.54 o
   6  21   2       47.72       59.80     10.74 o
   7  21   2       24.78       23.26     11.57 o
   8  21   2       81.05       76.18     14.52 o
   9  21   2        0.81        0.75     11.73 o
  10  21   2       17.66       10.08     13.05 o
  11  21   2        6.19        4.82     12.20 o
  12  21   2        8.68       26.25     14.34 o
   0  22   2       43.14       34.90      8.87 o
   1  22   2       18.73       24.02      6.55 o
   2  22   2       45.46       19.29      6.49 o
   3  22   2        7.97       -6.00      7.84 o
   4  22   2      214.77      193.46     15.74 o
   5  22   2      210.08      174.78     15.59 o
   6  22   2        1.85        4.36      8.55 o
   7  22   2       12.45        7.16      9.23 o
   8  22   2       75.70       86.27     15.44 o
   9  22   2       32.30       50.06     21.34 o
  10  22   2      109.43       81.87     17.27 o
  11  22   2        0.61       -3.00     13.20 o
  12  22   2      175.88      134.97     19.55 o
   1  23   2      135.40      115.66     13.42 o
   2  23   2        0.01       -7.09      7.09 o
   3  23   2       47.86       42.81      9.74 o
   4  23   2      447.83      459.76     23.31 o
   5  23   2      100.61      119.96     18.37 o
   6  23   2       57.36       37.75     10.61 o
   7  23   2        5.87        7.30      9.95 o
   8  23   2        0.14       -0.48     11.03 o
   9  23   2      110.44       76.12     21.28 o
  10  23   2        0.03        8.63     13.25 o
  11  23   2       37.92        9.86     15.33 o
   0  24   2        0.75       -3.58     12.79 o
   1  24   2        8.57       -1.20      8.05 o
   2  24   2      498.48      466.39     32.09 o
   3  24   2      143.97      135.19     23.17 o
   4  24   2        3.21       11.01      9.25 o
   5  24   2       17.39       14.90      9.64 o
   6  24   2       85.75       94.69     13.09 o
   7  24   2       36.24       38.74     11.71 o
   8  24   2       61.19       37.68     14.11 o
   9  24   2       77.35       79.96     17.25 o
  10  24   2       22.10       30.01     15.22 o
  11  24   2        9.18        4.32     14.98 o
   1  25   2        1.45        7.40      8.45 o
   2  25   2      193.73      204.44     16.80 o
   3  25   2        0.26        4.09      8.75 o
   4  25   2       84.56       53.83     11.47 o
   5  25   2        7.17       11.49      9.80 o
   6  25   2      236.94      260.84     19.93 o
   7  25   2       20.89        7.17     11.35 o
   8  25   2        3.79       -7.17     10.48 o
   9  25   2       26.06       33.14     14.89 o
  10  25   2        1.44       -1.20     14.28 o
   0  26   2      112.89      108.50     21.77 o
   1  26   2       71.65       58.64     21.21 o
   2  26   2        1.01       -0.39      8.41 o
   3  26   2       52.39       38.11     10.28 o
   4  26   2      249.15      294.41     20.63 o
   5  26   2       24.21       19.33     10.43 o
   6  26   2        6.38        7.81     10.22 o
   7  26   2        2.40       -2.64      9.59 o
   8  26   2        0.01        4.06     11.19 o
   9  26   2        9.16        7.86     13.64 o
  10  26   2       14.20       11.99     14.50 o
   1  27   2       68.02       50.81     13.11 o
   2  27   2      202.15      223.11     25.08 o
   3  27   2       48.39       43.02     10.94 o
   4  27   2       53.32       39.17     11.36 o
   5  27   2        0.27        2.01      9.57 o
   6  27   2       50.24       43.04     12.60 o
   7  27   2       17.49       38.80     12.82 o
   8  27   2       34.08       47.86     13.84 o
   9  27   2       18.22       35.88     16.47 o
   0  28   2       25.02       37.26     17.46 o
   1  28   2        0.03        5.04      9.71 o
   2  28   2      254.04      239.91     18.79 o
   3  28   2        4.47       -6.12      8.72 o
   4  28   2        6.54       11.21      9.82 o
   5  28   2        2.40        5.48     10.08 o
   6  28   2       64.05       82.92     14.60 o
   7  28   2        6.48       17.90     11.90 o
   8  28   2        5.20       17.57     12.46 o
   1  29   2        4.28       -3.00     10.99 o
   2  29   2        8.19       -6.25      9.70 o
   3  29   2        7.37        1.92      9.52 o
   4  29   2        0.15        0.79     10.28 o
   5  29   2        6.92        9.38     11.33 o
   6  29   2        0.16       -9.13     10.68 o
   7  29   2      106.95       67.02     14.47 o
   8  29   2      272.06      331.66     35.26 o
   0  30   2        0.00       -3.93     15.23 o
   1  30   2      100.90      133.71     29.96 o
   2  30   2        9.33       18.93     11.80 o
   3  30   2        5.72        2.01     10.15 o
   4  30   2       19.73       24.04     11.61 o
   5  30   2        0.74        4.25     11.51 o
   6  30   2        2.04       21.52     12.68 o
   7  30   2       50.19       48.25     16.22 o
   1  31   2       30.20       30.21     13.52 o
   2  31   2       41.77       33.02     18.99 o
   3  31   2        4.61       -1.51     11.21 o
   4  31   2        7.23       11.48     11.53 o
   5  31   2        0.45       10.98     12.04 o
   6  31   2        3.33        7.20     12.88 o
   0  32   2       47.68       43.09     22.88 o
   1  32   2       88.49      135.16     23.65 o
   2  32   2       59.88       84.93     21.27 o
   3  32   2       27.45        3.82     14.13 o
   4  32   2        0.10        1.69     14.97 o
   5  32   2       44.72        8.48     23.32 o
   1  33   2        9.66      -16.55     16.55 o
   2  33   2        3.99       30.83     19.49 o
   3  33   2       13.36       20.03     15.79 o
   4  33   2       57.80       36.06     31.23 o
   0  34   2        0.79       26.41     23.41 o
   1  34   2      118.34       73.54     24.81 o
   1   0   3      368.28      444.08     26.63 o
   2   0   3      289.54      280.05     21.93 o
   3   0   3     1209.84     1202.64     64.99 o
   4   0   3       81.12       79.90      8.91 o
   5   0   3      608.89      647.45     50.03 o
   6   0   3        0.02       10.09     16.39 o
   7   0   3       13.01        7.70     19.83 o
   8   0   3        0.14       -2.83     18.20 o
   9   0   3       89.07      119.88     30.36 o
  10   0   3        0.24      -15.30     18.30 o
  11   0   3        7.86       15.81     24.71 o
  12   0   3      170.19      232.92     48.36 o
  13   0   3       11.32       39.12     29.48 o
  14   0   3       12.77        8.45     28.25 o
   0   1   3      702.61      784.51     32.35 o
   1   1   3      659.80      632.45     20.29 o
   2   1   3     1661.64     1650.54     37.13 o
   3   1   3       15.88       16.31      6.27 o
   4   1   3      608.95      630.35     17.75 o
   5   1   3        1.09       18.52      5.10 o
   6   1   3        0.89       -8.62      9.52 o
   7   1   3        5.01       26.20     13.59 o
   8   1   3      375.49      345.36     31.22 o
   9   1   3        6.60       -1.35     12.74 o
  10   1   3        8.37       27.35     19.59 o
  11   1   3      118.60      127.97     25.59 o
  12   1   3       11.68       18.05     19.41 o
  13   1   3      116.19      141.50     41.20 o
  14   1   3       11.58       -4.58     18.55 o
   1   2   3       17.51       29.71      8.25 o
   2   2   3       31.01       19.56      8.20 o
   3   2   3       70.65       86.85      7.25 o
   4   2   3       38.20       52.16     12.26 o
   5   2   3        0.11       -4.88      7.15 o
   6   2   3      132.71      148.57     11.12 o
   7   2   3      216.94      241.77     24.85 o
   8   2   3       10.45       11.58     14.59 o
   9   2   3      134.17      133.45     23.01 o
  10   2   3        4.39       11.21     15.97 o
  11   2   3        7.70        9.94     17.28 o
  12   2   3       28.86       20.41     36.07 o
  13   2   3       23.40        2.88     19.44 o
  14   2   3       10.48        4.06     19.88 o
   0   3   3      114.14      105.22     13.36 o
   1   3   3      684.24      694.69     20.88 o
   2   3   3      207.91      203.10     15.88 o
   3   3   3      159.32      184.98     11.55 o
   4   3   3      411.67      371.24     16.65 o
   5   3   3        5.76        8.32     10.52 o
   6   3   3     1460.26     1475.85     33.79 o
   7   3   3       29.23       17.37     13.24 o
   8   3   3       56.38       54.60     16.70 o
   9   3   3      150.39      175.09     37.55 o
  10   3   3        4.27       -2.75     14.79 o
  11   3   3       10.04      -14.37     14.53 o
  12   3   3       46.49       27.50     19.97 o
  13   3   3        0.96       -4.12     19.45 o
  14   3   3        7.34       12.32     22.06 o
   1   4   3       12.17       11.58      7.36 o
   2   4   3       62.76       76.15     11.08 o
   3   4   3       44.51       43.11      7.26 o
   4   4   3       54.70       37.09      7.97 o
   5   4   3      233.14      257.12     16.30 o
   6   4   3      943.39      960.51     33.23 o
   7   4   3       18.10       36.57      6.83 o
   8   4   3        0.01       16.69     13.65 o
   9   4   3      457.85      465.12     37.12 o
  10   4   3        5.19       14.06     15.50 o
  11   4   3       24.44       53.94     21.08 o
  12   4   3        0.28        1.71     19.45 o
  13   4   3       18.25       20.96     20.85 o
  14   4   3        3.86       11.94     27.26 o
   0   5   3      401.83      388.73     43.04 o
   1   5   3       62.81       53.61      9.54 o
   2   5   3       89.01       75.00     10.64 o
   3   5   3       19.85       14.89      6.68 o
   4   5   3       15.03       19.89      7.50 o
   5   5   3       77.57       97.56     11.28 o
   6   5   3      170.01      190.10     28.83 o
   7   5   3      101.46      105.73     18.95 o
   8   5   3      955.92      937.92     84.07 o
   9   5   3       11.68       29.39     22.83 o
  10   5   3      152.37      208.39     41.95 o
  11   5   3       10.76       28.80     18.22 o
  12   5   3      128.66      112.98     26.26 o
  13   5   3        1.65       -9.47     27.40 o
  14   5   3       13.74       24.81     27.64 o
   1   6   3       18.13       14.13      7.57 o
   2   6   3       52.75       32.03     15.32 o
   3   6   3        0.35        0.44      5.79 o
   4   6   3       62.41       54.43      8.94 o
   5   6   3      182.14      186.49     17.75 o
   6   6   3      742.54      778.63     35.55 o
   7   6   3      307.48      335.38     20.71 o
   8   6   3      280.16      345.16     31.41 o
   9   6   3        8.05       20.93     14.49 o
  10   6   3      386.76      399.76     37.37 o
  11   6   3       25.95       19.56     18.23 o
  12   6   3       33.69        9.91     28.56 o
  13   6   3      100.06       86.69     26.18 o
  14   6   3        3.13       45.03     27.13 o
   0   7   3      205.61      198.87     30.94 o
   1   7   3      237.51      244.34     14.65 o
   2   7   3      168.27      167.41     13.96 o
   3   7   3       36.46       57.62     10.86 o
   4   7   3       50.00       65.35      9.25 o
   5   7   3        0.00       -0.65      7.24 o
   6   7   3      132.53      108.21     16.77 o
   7   7   3     1408.13     1395.85     38.76 o
   8   7   3       58.82       63.52     23.78 o
   9   7   3       16.60        5.01     11.21 o
  10   7   3      274.42      330.07     34.71 o
  11   7   3      573.28      598.80     47.38 o
  12   7   3       75.45       81.76     24.69 o
  13   7   3      137.09      144.01     30.28 o
  14   7   3        1.20       17.60     23.20 o
   1   8   3      157.58      121.08     19.83 o
   2   8   3      227.90      241.78     16.08 o
   3   8   3      201.08      190.83     11.90 o
   4   8   3      192.19      224.90     26.73 o
   5   8   3        0.82        4.81      7.79 o
   6   8   3       23.71       39.21      9.80 o
   7   8   3        9.68       26.78      9.71 o
   8   8   3       11.49       10.32     11.10 o
   9   8   3      248.54      245.21     24.75 o
  10   8   3      830.88      895.97     48.88 o
  11   8   3      100.68       90.83     20.04 o
  12   8   3       94.71       80.31     20.27 o
  13   8   3       37.30       18.81     19.01 o
   0   9   3      266.08      225.66     34.90 o
   1   9   3      520.98      577.19     38.81 o
   2   9   3      157.45      144.39     12.51 o
   3   9   3      177.35      191.48     11.62 o
   4   9   3      145.75      120.79     12.95 o
   5   9   3       22.70       28.42      8.58 o
   6   9   3      587.74      611.44     38.70 o
   7   9   3      156.97      148.91     19.64 o
   8   9   3      355.79      388.88     28.70 o
   9   9   3        0.00       19.81     12.23 o
  10   9   3       13.14       23.28     14.00 o
  11   9   3       94.33      101.07     20.44 o
  12   9   3      313.54      486.23     38.53 o
  13   9   3       95.21       79.85     23.03 o
   1  10   3      339.92      370.27     31.00 o
   2  10   3        9.68       12.39      7.67 o
   3  10   3      118.34       99.71     13.26 o
   4  10   3       91.63      106.08     10.17 o
   5  10   3      300.13      305.31     17.46 o
   6  10   3      287.20      302.45     18.63 o
   7  10   3      114.94      123.93     16.69 o
   8  10   3       31.28       35.29     13.56 o
   9  10   3      627.97      635.12     48.46 o
  10  10   3        5.92        1.45     13.32 o
  11  10   3      155.24      131.58     22.25 o
  12  10   3      302.57      282.76     32.07 o
  13  10   3        4.19       25.48     19.47 o
   0  11   3        9.39       36.22     21.13 o
   1  11   3      182.13      170.34     48.07 o
   2  11   3     1139.20     1119.13     32.68 o
   3  11   3      614.59      582.04     26.76 o
   4  11   3      520.37      546.65     20.17 o
   5  11   3      229.05      189.58     14.04 o
   6  11   3     1054.41     1112.05     32.63 o
   7  11   3       13.29        8.40     11.33 o
   8  11   3      184.21      176.73     20.65 o
   9  11   3      344.62      384.52     55.68 o
  10  11   3       31.86       22.35     15.03 o
  11  11   3      178.38      201.30     26.64 o
  12  11   3      128.53      161.39     24.86 o
  13  11   3       26.83       27.47     20.79 o
   1  12   3      160.05      132.86     21.06 o
   2  12   3      125.75      111.76     19.99 o
   3  12   3     1245.72     1207.26     36.64 o
   4  12   3      101.59       94.17      9.96 o
   5  12   3      390.57      363.01     18.86 o
   6  12   3        1.34       -5.13      7.46 o
   7  12   3      341.13      366.95     27.55 o
   8  12   3       74.08       72.17     17.13 o
   9  12   3        0.27       -5.98     12.41 o
  10  12   3       52.43       73.84     18.68 o
  11  12   3       53.04       41.12     21.08 o
  12  12   3       87.15       64.21     23.64 o
  13  12   3       24.30       12.03     17.92 o
   0  13   3      117.29       99.44     26.55 o
   1  13   3      516.56      508.55     59.81 o
   2  13   3       25.88       20.62     12.62 o
   3  13   3       51.44       50.91     32.20 o
   4  13   3     1925.40     1880.84     42.16 o
   5  13   3       68.32       77.29     10.52 o
   6  13   3      102.61      105.89     15.96 o
   7  13   3      314.37      316.22     25.18 o
   8  13   3       53.50       28.68     24.09 o
   9  13   3      102.68       83.25     18.59 o
  10  13   3       82.06       68.01     23.62 o
  11  13   3        3.38        1.22     16.44 o
  12  13   3        4.59        9.20     16.67 o
  13  13   3       13.69       26.59     20.28 o
   1  14   3      467.12      504.62     40.02 o
   2  14   3      238.24      276.18     30.18 o
   3  14   3        3.87        6.25      7.79 o
   4  14   3      652.33      646.64     22.48 o
   5  14   3      233.00      226.14     27.79 o
   6  14   3       48.42       58.44     13.83 o
   7  14   3       12.85       14.98     12.12 o
   8  14   3        3.40        0.17     11.87 o
   9  14   3       15.98        5.22     13.59 o
  10  14   3       63.55       59.76     31.67 o
  11  14   3      154.59      161.26     25.37 o
  12  14   3       16.51       11.55     17.22 o
   0  15   3     3366.27     3351.08    148.27 o
   1  15   3      629.61      590.66     42.84 o
   2  15   3      243.01      254.45     29.35 o
   3  15   3        1.07       10.57      9.29 o
   4  15   3       24.96       38.22      8.08 o
   5  15   3       36.35       18.12     11.10 o
   6  15   3       45.40       24.42     18.55 o
   7  15   3       15.60       10.38     11.69 o
   8  15   3        8.91       -6.52     12.64 o
   9  15   3        2.09       17.70     14.44 o
  10  15   3       32.82       56.84     27.12 o
  11  15   3        4.30       -2.67     16.16 o
  12  15   3       18.63       25.58     25.42 o
   1  16   3      327.32      304.35     31.57 o
   2  16   3      165.44      135.86     11.55 o
   3  16   3       80.07       66.27      7.56 o
   4  16   3       18.55       16.19      6.94 o
   5  16   3       34.99        9.94      9.41 o
   6  16   3      141.91      123.52     19.15 o
   7  16   3       10.40        0.46     12.11 o
   8  16   3        3.33       12.58     12.82 o
   9  16   3       40.00       47.24     21.02 o
  10  16   3      125.11      139.02     32.09 o
  11  16   3       28.03        8.59     18.32 o
  12  16   3       29.05       15.09     19.45 o
   0  17   3      507.44      552.36     61.65 o
   1  17   3      994.21      923.90     41.90 o
   2  17   3      489.55      465.97     16.48 o
   3  17   3       36.33       41.80     11.51 o
   4  17   3        2.38        7.49     11.75 o
   5  17   3       95.53       69.23     12.72 o
   6  17   3        3.54       14.19      9.94 o
   7  17   3        7.29       -6.79     13.46 o
   8  17   3       16.40       26.20     20.04 o
   9  17   3       52.63       52.98     16.44 o
  10  17   3      118.37      152.27     23.93 o
  11  17   3       17.66        6.50     17.97 o
  12  17   3       18.49       19.97     20.22 o
   1  18   3       88.20      136.95     19.80 o
   2  18   3      387.50      363.03     24.34 o
   3  18   3       21.45       16.18      9.25 o
   4  18   3      142.29       97.32     13.44 o
   5  18   3       29.07       32.99     10.29 o
   6  18   3        1.43       -2.67      8.64 o
   7  18   3        0.17       -9.71      9.71 o
   8  18   3       13.48        7.56     11.37 o
   9  18   3       30.47       10.06     15.57 o
  10  18   3      157.62      177.12     25.82 o
  11  18   3       14.14       -3.13     17.70 o
   0  19   3      807.36      844.28     67.42 o
   1  19   3       65.98       67.08      8.84 o
   2  19   3        9.74        9.45      7.95 o
   3  19   3       38.23       28.51      9.72 o
   4  19   3        9.64        4.16      8.80 o
   5  19   3       51.88       31.57     11.55 o
   6  19   3      156.92      165.05     17.84 o
   7  19   3       13.86       12.30     11.58 o
   8  19   3        9.46        3.70     11.92 o
   9  19   3       10.55       31.20     16.90 o
  10  19   3       57.72       29.11     19.29 o
  11  19   3        1.96        0.83     18.13 o
   1  20   3      128.64      115.03     18.02 o
   2  20   3      220.82      178.63     19.50 o
   3  20   3        3.20       -0.21      8.65 o
   4  20   3        3.32        8.32      9.23 o
   5  20   3      188.66      209.74     18.96 o
   6  20   3       61.71       84.49     16.88 o
   7  20   3       77.25       64.47     14.79 o
   8  20   3        3.69       19.63     12.42 o
   9  20   3       19.64       13.97     14.16 o
  10  20   3        0.13       14.85     17.26 o
  11  20   3        0.03       -3.86     19.17 o
   0  21   3       22.69       11.39      9.02 o
   1  21   3        1.02        0.21      7.15 o
   2  21   3       12.88       13.64      8.26 o
   3  21   3      160.49      182.48     16.90 o
   4  21   3        8.52       13.77     10.28 o
   5  21   3       59.85       78.08     14.43 o
   6  21   3      262.44      273.00     39.72 o
   7  21   3       47.60       32.16     13.22 o
   8  21   3       21.23       26.87     13.93 o
   9  21   3       34.75       48.07     20.94 o
  10  21   3      180.02      180.03     26.86 o
   1  22   3       59.04       34.42      9.71 o
   2  22   3       30.39       21.98      9.40 o
   3  22   3        3.82        5.49      9.58 o
   4  22   3       15.30       -2.18     10.06 o
   5  22   3       11.01       11.09     11.01 o
   6  22   3       77.41       65.81     15.01 o
   7  22   3       90.58      114.18     17.01 o
   8  22   3       79.89       66.71     18.87 o
   9  22   3      341.06      367.06     29.71 o
  10  22   3        7.78       23.36     23.41 o
   0  23   3       65.00       25.86     10.95 o
   1  23   3        3.92        1.23      8.00 o
   2  23   3      208.55      236.90     20.11 o
   3  23   3       23.48        6.60      9.59 o
   4  23   3      117.04      113.69     15.92 o
   5  23   3       34.14       26.71     11.98 o
   6  23   3        1.32        6.18     11.56 o
   7  23   3        0.02        2.24     12.13 o
   8  23   3        3.46       -7.28     12.63 o
   9  23   3        0.90      -10.02     14.64 o
   1  24   3        5.43       11.77      9.41 o
   2  24   3       12.39        7.97     12.16 o
   3  24   3       14.28       12.10     10.50 o
   4  24   3       88.21       81.98     15.20 o
   5  24   3       49.52       46.72     13.15 o
   6  24   3       26.71       52.65     14.48 o
   7  24   3       69.17       75.48     17.09 o
   8  24   3       87.98      109.98     18.68 o
   9  24   3       21.25        5.45     14.83 o
   0  25   3      165.12      158.68     28.62 o
   1  25   3        3.65        4.05      9.08 o
   2  25   3       19.16       28.22     10.85 o
   3  25   3       12.78       12.56     10.28 o
   4  25   3       43.88       68.67     15.02 o
   5  25   3       38.08       23.66     12.91 o
   6  25   3        1.56       -5.90     11.92 o
   7  25   3       12.74       19.91     13.88 o
   8  25   3        8.63       -1.35     14.58 o
   1  26   3        5.33       -1.90      9.98 o
   2  26   3       31.06       28.35     13.18 o
   3  26   3       39.95       44.82     12.11 o
   4  26   3       15.23       12.67     10.93 o
   5  26   3        1.17        5.16     11.85 o
   6  26   3        0.79       -4.45     13.17 o
   7  26   3        4.11        2.60     14.05 o
   0  27   3      261.92      264.30     51.98 o
   1  27   3       11.88        8.74     10.84 o
   2  27   3        1.71       16.55     11.33 o
   3  27   3       35.66       51.30     16.12 o
   4  27   3        9.19       22.44     11.55 o
   5  27   3        2.10        2.47     12.86 o
   6  27   3       77.91       71.10     17.39 o
   7  27   3        7.80        9.45     18.10 o
   1  28   3       67.06       65.33     16.30 o
   2  28   3        2.14       -2.97      9.96 o
   3  28   3       10.33       -3.50     10.70 o
   4  28   3       11.29        6.50     11.93 o
   5  28   3        9.96       10.12     13.99 o
   6  28   3        2.19      -11.45     13.87 o
   0  29   3        5.09       10.38     17.52 o
   1  29   3       32.38       38.66     15.41 o
   2  29   3       13.18        8.88     11.62 o
   3  29   3       20.52       15.91     12.62 o
   4  29   3       48.01       46.01     14.53 o
   5  29   3       84.25       90.05     18.81 o
   1  30   3        8.87       20.98     18.52 o
   2  30   3        2.78        7.02     13.12 o
   3  30   3        0.19       -5.61     10.55 o
   0  31   3       26.37       46.59     30.33 o
   1  31   3        4.74       -2.03     12.41 o
   0   0   4       62.30       21.74     18.13 o
   1   0   4      250.62      226.00     30.11 o
   2   0   4      112.70      132.35     20.28 o
   3   0   4        1.03       14.83     10.40 o
   4   0   4       50.46       18.17     14.46 o
   5   0   4       14.70       37.43     15.90 o
   6   0   4       83.01       97.77     20.63 o
   7   0   4     2876.51     2963.83    134.16 o
   8   0   4      286.38      315.38     46.69 o
   9   0   4      738.63      695.99     70.57 o
  10   0   4      135.76      108.47     36.77 o
  11   0   4        0.39       -1.84     31.11 o
  12   0   4        2.31       -4.91     34.83 o
   1   1   4        7.37        9.69     10.88 o
   2   1   4       82.21       77.58     12.09 o
   3   1   4      107.20      103.48     11.82 o
   4   1   4       19.31       21.96     10.31 o
   5   1   4        5.15        0.41     10.04 o
   6   1   4      164.94      170.56     20.07 o
   7   1   4       70.89      112.85     20.27 o
   8   1   4      201.66      210.00     28.82 o
   9   1   4      267.65      316.53     36.02 o
  10   1   4       56.20       53.05     24.30 o
  11   1   4        5.55      -21.42     25.05 o
  12   1   4        0.25        0.33     23.61 o
   0   2   4      366.24      367.42     28.49 o
   1   2   4      424.01      416.60     21.91 o
   2   2   4       19.48       32.35      9.71 o
   3   2   4       73.51       82.48     10.69 o
   4   2   4        7.84        1.72      8.94 o
   5   2   4        2.93        7.39     19.18 o
   6   2   4      195.09      156.77     19.56 o
   7   2   4        1.15        0.55     11.74 o
   8   2   4       20.40       15.80     14.92 o
   9   2   4      202.86      231.37     32.00 o
  10   2   4       98.22       91.10     30.29 o
  11   2   4        0.18        8.91     23.25 o
  12   2   4       37.59       23.13     54.93 o
   1   3   4       42.15       39.23      9.42 o
   2   3   4        0.33       -5.30      8.31 o
   3   3   4       99.56       95.52     19.19 o
   4   3   4        0.33       10.68     11.70 o
   5   3   4      264.03      275.57     24.00 o
   6   3   4      243.94      216.41     42.47 o
   7   3   4        0.58       -5.72     11.86 o
   8   3   4       24.04       29.47     18.01 o
   9   3   4      482.10      446.37     35.15 o
  10   3   4        4.40        9.02     21.45 o
  11   3   4       14.77       41.66     24.31 o
  12   3   4       62.39       95.44     38.15 o
   0   4   4        4.91        3.41     11.45 o
   1   4   4       64.13       55.92     10.46 o
   2   4   4       11.30       10.06      9.46 o
   3   4   4        0.00        4.63      8.97 o
   4   4   4      185.45      214.00     21.77 o
   5   4   4       21.60       14.11     12.71 o
   6   4   4      231.27      291.73     29.83 o
   7   4   4      264.04      283.63     25.79 o
   8   4   4       25.80       30.26     14.75 o
   9   4   4        4.47        6.90     15.71 o
  10   4   4        0.28       -3.33     17.00 o
  11   4   4       55.29       58.30     21.51 o
  12   4   4        2.67        2.59     19.36 o
   1   5   4      103.24       97.70     20.04 o
   2   5   4       74.54       64.27     11.33 o
   3   5   4      362.92      387.63     25.42 o
   4   5   4        0.28       17.27     12.20 o
   5   5   4       45.42       31.24     18.36 o
   6   5   4      132.61      157.89     27.35 o
   7   5   4        0.00      -12.33     12.33 o
   8   5   4       79.45       66.40     23.40 o
   9   5   4       23.35       10.20     17.37 o
  10   5   4        3.15        2.87     17.11 o
  11   5   4      123.77      143.85     26.23 o
  12   5   4        8.36       27.65     21.45 o
   0   6   4       15.72       26.99     29.10 o
   1   6   4       25.31       33.38     11.44 o
   2   6   4        6.87       14.73      8.74 o
   3   6   4     1265.40     1306.39     42.92 o
   4   6   4      119.97      126.35     17.27 o
   5   6   4       54.42       66.41     19.29 o
   6   6   4       89.92      100.38     16.90 o
   7   6   4        5.57       14.49     13.38 o
   8   6   4        1.48        7.28     13.57 o
   9   6   4       15.77       24.98     18.58 o
  10   6   4       19.94       14.48     18.35 o
  11   6   4        0.16        3.62     18.47 o
   1   7   4      466.74      454.53     20.28 o
   2   7   4       87.55       90.21     16.91 o
   3   7   4      478.97      488.13     39.60 o
   4   7   4      440.71      424.82     27.99 o
   5   7   4      308.05      305.29     25.01 o
   6   7   4       75.43       96.62     23.73 o
   7   7   4        0.21       16.66     13.85 o
   8   7   4       27.61       43.90     16.21 o
   9   7   4        8.54        2.62     17.43 o
  10   7   4       21.00       34.99     19.09 o
  11   7   4        0.00      -10.62     18.48 o
   0   8   4      431.95      515.47     74.65 o
   1   8   4      367.76      352.99     18.59 o
   2   8   4       29.62       23.25     10.92 o
   3   8   4       87.40       75.95     14.70 o
   4   8   4        1.79       19.35     12.02 o
   5   8   4       37.37       13.30     11.66 o
   6   8   4       83.69       82.06     22.91 o
   7   8   4       93.13       84.96     17.30 o
   8   8   4        0.90        5.00     14.34 o
   9   8   4        0.95        4.33     17.33 o
  10   8   4       70.25       52.20     20.19 o
  11   8   4        5.73       42.80     20.44 o
   1   9   4        8.56        6.55      7.40 o
   2   9   4      280.89      275.17     28.95 o
   3   9   4      156.57      156.90     24.11 o
   4   9   4      135.36      187.99     19.99 o
   5   9   4        3.97        8.88     11.69 o
   6   9   4       53.31       30.59     14.76 o
   7   9   4       64.85       49.25     22.16 o
   8   9   4        9.41        9.79     14.35 o
   9   9   4        4.81       10.64     17.49 o
  10   9   4       10.37       10.77     17.94 o
  11   9   4       33.03        8.14     19.52 o
   0  10   4      238.52      242.07     24.89 o
   1  10   4       36.84       44.72     10.90 o
   2  10   4       54.11       47.38     12.21 o
   3  10   4      184.03      208.92     42.80 o
   4  10   4       37.56       43.19     13.66 o
   5  10   4      219.52      270.06     42.92 o
   6  10   4        7.10        8.69     13.45 o
   7  10   4        4.43        7.98     13.58 o
   8  10   4       39.60       61.50     18.50 o
   9  10   4       15.40       19.37     16.83 o
  10  10   4       11.88       13.61     19.20 o
  11  10   4        9.57        2.35     18.43 o
   1  11   4       60.75       81.98     12.96 o
   2  11   4      288.57      288.69     20.46 o
   3  11   4      143.44      159.65     17.93 o
   4  11   4      750.45      790.31     35.91 o
   5  11   4        8.61        4.93     12.05 o
   6  11   4       46.41       55.07     15.47 o
   7  11   4        2.24       16.61     13.73 o
   8  11   4       52.18       36.64     16.38 o
   9  11   4        1.39      -14.72     14.72 o
  10  11   4       45.92       44.60     18.91 o
  11  11   4       17.04       24.64     24.65 o
   0  12   4      372.66      372.87     51.97 o
   1  12   4        4.65       11.30      8.92 o
   2  12   4      361.37      334.28     20.89 o
   3  12   4       43.92       25.61     12.05 o
   4  12   4       30.79       45.87     12.71 o
   5  12   4        2.58      -11.38     11.38 o
   6  12   4       31.08       29.97     15.00 o
   7  12   4        6.49        1.75     13.50 o
   8  12   4       47.15       25.74     15.27 o
   9  12   4      272.52      270.39     31.45 o
  10  12   4      192.91      235.06     28.98 o
   1  13   4        0.02        2.82     14.96 o
   2  13   4      130.62      149.33     19.81 o
   3  13   4       35.48       26.12     12.05 o
   4  13   4        0.22       16.40     20.83 o
   5  13   4        2.71        8.49     11.34 o
   6  13   4       20.60       23.05     13.52 o
   7  13   4        2.41       -6.49     13.27 o
   8  13   4        3.11       10.07     14.07 o
   9  13   4       81.34       50.01     18.18 o
  10  13   4      111.33      135.29     41.14 o
   0  14   4      167.88      151.58     35.27 o
   1  14   4       12.77       -1.70     14.67 o
   2  14   4      172.88      160.95     16.09 o
   3  14   4       61.52       40.36     13.69 o
   4  14   4      180.72      154.09     17.91 o
   5  14   4       50.53       25.30     20.24 o
   6  14   4       85.77       60.47     15.79 o
   7  14   4       12.65        6.84     13.67 o
   8  14   4        4.03       -0.93     14.31 o
   9  14   4       39.67       51.00     19.82 o
  10  14   4       96.79       99.81     22.59 o
   1  15   4        7.83        6.93     15.94 o
   2  15   4       14.19       11.55      9.40 o
   3  15   4        8.23        5.09     10.23 o
   4  15   4        5.28        4.74     10.65 o
   5  15   4        2.78        7.89     12.89 o
   6  15   4       15.38       20.32     15.03 o
   7  15   4       25.43        9.96     14.20 o
   8  15   4       33.14       37.33     17.10 o
   9  15   4      110.29      129.65     26.52 o
  10  15   4        8.70        7.86     18.33 o
   0  16   4      402.86      472.41     63.89 o
   1  16   4       15.13       40.56     57.08 o
   2  16   4       97.71      129.86     29.71 o
   3  16   4      108.41      106.54     14.66 o
   4  16   4       19.65       29.30     12.53 o
   5  16   4       61.01       49.30     14.46 o
   6  16   4        9.03       26.06     13.80 o
   7  16   4       20.76       10.61     14.08 o
   8  16   4        0.02        9.61     16.05 o
   9  16   4      158.41      210.93     27.97 o
   1  17   4       27.74       38.46     23.21 o
   2  17   4        3.21        5.65     17.08 o
   3  17   4        2.03       -4.47      9.84 o
   4  17   4       11.06       12.55     18.05 o
   5  17   4      156.26      201.44     27.04 o
   6  17   4      205.42      248.46     24.96 o
   7  17   4        5.83       27.24     16.01 o
   8  17   4       81.12       81.92     20.31 o
   9  17   4      172.92      193.73     27.59 o
   0  18   4        0.37       31.96     26.41 o
   1  18   4       75.55       56.21     21.40 o
   2  18   4       70.86       74.36     22.40 o
   3  18   4      135.13      148.16     16.89 o
   4  18   4        0.58       20.55     13.15 o
   5  18   4       78.10       57.29     16.21 o
   6  18   4       64.19       66.72     17.38 o
   7  18   4        4.03       14.23     15.20 o
   8  18   4       18.97       42.09     18.60 o
   9  18   4       47.73       36.21     22.77 o
   1  19   4        4.79        7.37     19.35 o
   2  19   4      126.53      102.03     38.00 o
   3  19   4        6.12        5.71     10.82 o
   4  19   4        4.62       -1.45     12.49 o
   5  19   4       12.00       11.43     17.28 o
   6  19   4        0.31       15.02     15.23 o
   7  19   4       11.44       27.86     26.13 o
   8  19   4        8.43       10.97     17.26 o
   0  20   4      408.30      282.26     53.71 o
   1  20   4      362.63      276.21    103.80 o
   2  20   4        5.60       13.05     19.96 o
   3  20   4        0.01      -11.33     21.79 o
   4  20   4      102.06      111.14     18.32 o
   5  20   4       29.49       37.10     15.67 o
   6  20   4       11.87       16.50     14.86 o
   7  20   4        4.64        5.29     16.08 o
   8  20   4       36.34       53.55     25.67 o
   1  21   4      355.06      400.60     45.73 o
   2  21   4       40.70       37.09     63.16 o
   3  21   4        9.73       -3.75     18.29 o
   4  21   4       12.29       -7.97     12.84 o
   5  21   4       38.57       30.66     21.77 o
   6  21   4        0.20        2.90     15.25 o
   7  21   4        0.21      -10.30     16.55 o
   0  22   4      211.31      126.73     40.72 o
   1  22   4      811.22      987.29     67.67 o
   2  22   4       80.31       49.28     24.05 o
   3  22   4        0.97       13.45     34.33 o
   4  22   4        6.03       21.77     21.73 o
   5  22   4        0.13       17.52     16.00 o
   6  22   4       21.66       20.98     16.82 o
   1  23   4       28.87       79.07     37.76 o
   2  23   4        3.83      -13.27     44.18 o
   3  23   4       51.11       74.17     24.64 o
   4  23   4        2.14      -12.93     19.71 o
   5  23   4       53.93       92.28     29.78 o
   6  23   4       23.34       10.09     17.29 o
   0  24   4      138.65       30.84     31.52 o
   1  24   4       77.61       67.58     24.63 o
   2  24   4       17.18        6.08     21.66 o
   3  24   4       19.76       52.45     25.57 o
   4  24   4        0.48       -5.95     22.27 o
   5  24   4       15.74       21.33     30.84 o
   1  25   4      195.43      155.15     32.59 o
   2  25   4       26.75       25.68     33.99 o
   3  25   4      177.60      224.41     38.38 o
   4  25   4        7.05       29.52     26.02 o
   0  26   4        0.45       17.72     33.87 o
   1  26   4        6.97       17.84     24.20 o
   2  26   4        3.36       20.96     25.14 o
   1   0   5       36.05       24.81     17.54 o
   2   0   5      533.01      611.84     43.47 o
   3   0   5      562.48      618.34     55.90 o
   4   0   5      127.21      110.53     24.63 o
   5   0   5       55.39       -5.65     18.67 o
   6   0   5       24.61      -16.46     19.80 o
   7   0   5        1.47      -19.82     19.82 o
   8   0   5        7.47      -13.69     21.30 o
   0   1   5      321.05      335.68     32.99 o
   1   1   5        0.45       -1.80     10.74 o
   2   1   5      473.20      527.37     35.21 o
   3   1   5       18.45       10.05     12.69 o
   4   1   5       61.61       66.87     15.81 o
   5   1   5       62.36       57.00     15.34 o
   6   1   5      168.75      173.31     23.08 o
   7   1   5       30.89       24.22     15.99 o
   8   1   5       60.01       91.49     19.85 o
   1   2   5        2.70        6.98     11.03 o
   2   2   5      428.95      486.62     36.41 o
   3   2   5       16.94       13.96     18.81 o
   4   2   5      122.41      108.71     16.73 o
   5   2   5      157.19      173.42     41.53 o
   6   2   5        7.79       24.52     15.08 o
   7   2   5       66.10       63.75     17.55 o
   8   2   5      166.85      165.61     22.24 o
   0   3   5       10.04       10.11     14.69 o
   1   3   5       31.76       48.92     12.53 o
   2   3   5      121.34       93.99     15.90 o
   3   3   5       70.13       89.09     15.94 o
   4   3   5       60.79       72.51     16.17 o
   5   3   5      148.18      132.58     24.19 o
   6   3   5       34.06       30.95     20.42 o
   7   3   5      104.75       87.28     18.17 o
   8   3   5      205.06      205.40     25.01 o
   1   4   5        0.09       21.22     12.35 o
   2   4   5       38.85       30.65     13.06 o
   3   4   5      141.84      143.50     17.62 o
   4   4   5      104.08       84.07     19.65 o
   5   4   5       69.54       43.24     14.79 o
   6   4   5        9.52       18.67     15.03 o
   7   4   5       37.60       38.60     15.41 o
   8   4   5        1.03       -9.78     14.74 o
   0   5   5        8.99       16.19     16.39 o
   1   5   5       75.42       77.51     16.11 o
   2   5   5       48.38       63.97     13.48 o
   3   5   5       45.75       30.43     12.79 o
   4   5   5      148.81      180.73     19.37 o
   5   5   5        5.09       11.76     13.46 o
   6   5   5       84.70       57.79     18.65 o
   7   5   5      121.63       96.09     18.49 o
   8   5   5      151.66      158.85     25.18 o
   1   6   5        9.40       16.28     11.38 o
   2   6   5       41.05       28.38     12.54 o
   3   6   5        7.05       17.13     12.84 o
   4   6   5      151.94      164.33     19.19 o
   5   6   5       28.79        8.18     12.94 o
   6   6   5       32.84       20.12     13.54 o
   7   6   5      114.18      149.20     36.20 o
   8   6   5        8.50        2.70     18.43 o
   0   7   5        5.36       21.77     16.01 o
   1   7   5        9.45        7.17     11.20 o
   2   7   5        8.76       15.86     11.49 o
   3   7   5       44.75       35.62     12.72 o
   4   7   5       48.17       48.78     16.79 o
   5   7   5        1.47       12.26     12.79 o
   6   7   5       20.27       22.43     16.00 o
   7   7   5       83.51      113.03     22.63 o
   8   7   5      301.48      362.29     49.14 o
   1   8   5        1.47       -0.11     11.80 o
   2   8   5        0.49       17.22     11.93 o
   3   8   5      109.61      120.32     16.56 o
   4   8   5       48.92       86.34     16.75 o
   5   8   5       32.85       27.20     13.04 o
   6   8   5        0.18       27.29     17.38 o
   7   8   5        7.99       10.49     18.01 o
   0   9   5      154.20      126.97     27.04 o
   1   9   5       77.17       66.71     13.63 o
   2   9   5       88.87       66.62     14.34 o
   3   9   5        0.45       19.60     12.26 o
   4   9   5       30.98        6.51     12.54 o
   5   9   5        0.01       20.92     16.06 o
   6   9   5       11.00       -0.68     16.24 o
   7   9   5        3.70       -0.30     17.39 o
   1  10   5        8.39       17.69     11.15 o
   2  10   5        1.00        5.66     11.07 o
   3  10   5       16.14       13.05     12.28 o
   4  10   5       49.90       42.38     14.12 o
   5  10   5        0.07       24.73     16.33 o
   6  10   5       57.06       91.80     20.22 o
   7  10   5        8.07        2.11     17.76 o
   0  11   5        1.29       -8.92     15.33 o
   1  11   5      107.45      100.04     14.71 o
   2  11   5      110.10       99.13     15.94 o
   3  11   5        0.25       -6.20     11.56 o
   4  11   5       20.70       12.37     16.50 o
   5  11   5        0.15       10.01     16.02 o
   6  11   5       74.41       54.28     30.27 o
   7  11   5        7.58       22.43     19.71 o
   1  12   5        3.18      -12.42     22.36 o
   2  12   5      236.62      239.08     25.73 o
   3  12   5        2.38        7.61     14.79 o
   4  12   5       20.95       12.10     16.81 o
   5  12   5      176.23      212.38     25.74 o
   6  12   5       26.53       18.11     19.18 o
   0  13   5       63.12       65.94     40.65 o
   1  13   5       25.21       17.73     26.11 o
   2  13   5       20.24        5.86     22.88 o
   3  13   5        0.01       -1.25     14.63 o
   4  13   5       29.69       32.17     17.51 o
   5  13   5       16.48       18.53     17.17 o
   6  13   5        2.07      -12.11     15.94 o
   1  14   5       17.13       17.58     37.33 o
   2  14   5       98.65      125.27     33.63 o
   3  14   5       41.19      -21.31     26.67 o
   4  14   5       27.14       14.11     26.91 o
   5  14   5        5.86       17.55     16.48 o
   0  15   5       25.48        9.75     36.46 o
   1  15   5        0.84       -9.75     23.66 o
   2  15   5       17.74        2.38     24.06 o
   3  15   5       12.55        2.98     26.22 o
   4  15   5       10.01       54.00     29.70 o
   5  15   5        2.17       15.40     26.37 o
   1  16   5       38.44       62.99     29.50 o
   2  16   5       75.36       77.06     76.04 o
   3  16   5        5.36       32.94     26.70 o
   4  16   5       11.16       18.93     25.55 o
   0  17   5        0.00      -29.82     29.82 o
   1  17   5       14.47      -15.07     20.89 o
   2  17   5       53.39       58.51     26.52 o
   3  17   5       42.38       26.84     24.77 o
   1  18   5        7.23        0.26     21.50 o
   2  18   5        7.15       -4.42     22.09 o
   0  19   5      271.50      449.51     71.66 o
 
